# Supplementary material for: N-[(1Z)-Cyclo­dec-5-yn-1-yl­idene]hydroxyl­amine
Source: IUCrdata. 2025 May 13;10(Pt 5):x250414. doi: 10.1107/S2414314625004146 (PMC12142390; doi:10.1107/S2414314625004146)
Supplement: Supplementary file 1 [file x-10-x250414-sup1.cif]

##############################################################################
#                                                                            #
# This CIF contains the data for a data article accepted for                 #
# publication in IUCrData. It conforms to the requirements of                #
# Notes for Authors for IUCrData, and has been                               #
# peer reviewed under the auspices of IUCrData.                              #
#                                                                            #
# Full details of the Crystallographic Information File format               #
# are given in the paper "The Crystallographic Information File (CIF):       #
# a New Standard Archive File for Crystallography" by S. R. Hall, F. H.      #
# Allen and I. D. Brown [Acta Cryst. (1991), A47, 655-685].                  #
#                                                                            #
# The current version of the core CIF dictionary is obtainable from          #
# ftp://ftp.iucr.org/pub/cif_core.dic.                                       #
#                                                                            #
# Software is freely available for graphical display of the structure(s)     #
# in this CIF. For information consult the CIF software page                 #
# http://www.iucr.org/resources/cif/software.                                #
#                                                                            #
# This file may be used for bona fide research purposes within the           #
# scientific community so long as proper attribution is given to the data    # 
# article from which it was obtained.                                        #
#                                                                            #
##############################################################################
data_I
_audit_creation_method     'SHELXL-2019/3'
_chemical_name_systematic
;
<i>N</i>-[(1<i>Z</i>)-Cyclodec-5-yn-1-ylidene]hydroxylamine
;
_chemical_name_common     ?
_chemical_formula_moiety     'C10 H15 N O'
_chemical_formula_sum     'C10 H15 N O'
_chemical_formula_iupac     'C10 H15 N O'
_chemical_formula_weight     165.23
_chemical_melting_point     ?
_space_group_crystal_system     orthorhombic
_space_group_name_H-M_alt     'P b c a'
_space_group_name_Hall     '-P 2ac 2ab'
loop_
    _space_group_symop_operation_xyz
    'x, y, z'
    '-x+1/2, -y, z+1/2'
    '-x, y+1/2, -z+1/2'
    'x+1/2, -y+1/2, -z'
    '-x, -y, -z'
    'x-1/2, y, -z-1/2'
    'x, -y-1/2, z-1/2'
    '-x-1/2, y-1/2, z'
_cell_length_a     9.5469(4)
_cell_length_b     8.9830(3)
_cell_length_c     21.8191(7)
_cell_angle_alpha     90
_cell_angle_beta     90
_cell_angle_gamma     90
_cell_volume     1871.20(12)
_cell_formula_units_Z     8
_cell_measurement_reflns_used     9411
_cell_measurement_theta_min     2.84
_cell_measurement_theta_max     29.90
_cell_measurement_temperature     120(2)
_exptl_crystal_description     plate
_exptl_crystal_colour     colorless
_exptl_crystal_size_max     0.800
_exptl_crystal_size_mid     0.480
_exptl_crystal_size_min     0.140
_exptl_crystal_density_diffrn     1.173
_exptl_crystal_density_meas     ?
_exptl_crystal_density_method     ?
_exptl_crystal_F_000     720
_exptl_absorpt_coefficient_mu     0.075
_exptl_absorpt_correction_type     none
_exptl_absorpt_process_details     ?
_exptl_absorpt_correction_T_min     ?
_exptl_absorpt_correction_T_max     ?
_diffrn_ambient_temperature     120(2)
_diffrn_source     'sealed X-ray tube, 12x0.4mm long-fine focus'
_diffrn_radiation_type     MoK\a
_diffrn_radiation_wavelength     0.71073
_diffrn_measurement_device_type     'Stoe IPDS 2T'
_diffrn_measurement_method     'rotation method, \w scans'
_diffrn_detector_area_resol_mean     6.67
_diffrn_reflns_number     6155
_diffrn_reflns_av_R_equivalents     0.0232
_diffrn_reflns_av_unetI/netI     0.0215
_diffrn_reflns_theta_min     2.835
_diffrn_reflns_theta_max     29.426
_diffrn_reflns_theta_full     25.242
_diffrn_measured_fraction_theta_max     0.994
_diffrn_measured_fraction_theta_full     0.999
_diffrn_reflns_limit_h_min     -11
_diffrn_reflns_limit_h_max     13
_diffrn_reflns_limit_k_min     -12
_diffrn_reflns_limit_k_max     10
_diffrn_reflns_limit_l_min     -30
_diffrn_reflns_limit_l_max     25
_refine_special_details
;
All hydrogen atoms were located in a difference map. The H atom
bonded to O was freely refined. The coordinates of the H atoms attached to
carbon atoms were freely refined. Their displacement parameters were also
refined constraining the <i>U</i> values of each pair of H atoms bonded to the
same C atom to be equal.
;
_reflns_number_total     2574
_reflns_number_gt     2225
_reflns_threshold_expression     'I > 2\s(I)'
_refine_ls_structure_factor_coef     Fsqd
_refine_ls_matrix_type     full
_refine_ls_R_factor_all     0.0492
_refine_ls_R_factor_gt     0.0422
_refine_ls_wR_factor_gt     0.1056
_refine_ls_wR_factor_ref     0.1112
_refine_ls_goodness_of_fit_ref     1.041
_refine_ls_restrained_S_all     1.041
_refine_ls_number_reflns     2574
_refine_ls_number_parameters     162
_refine_ls_number_restraints     0
_refine_ls_hydrogen_treatment     refall
_refine_ls_weighting_scheme     calc
_refine_ls_weighting_details
              'w=1/[\s^2^(Fo^2^)+(0.0486P)^2^+0.7721P] where P=(Fo^2^+2Fc^2^)/3'
_atom_sites_solution_hydrogens     difmap
_atom_sites_solution_primary     dual
_atom_sites_solution_secondary     ?
_refine_ls_shift/su_max     0.000
_refine_ls_shift/su_mean     0.000
_refine_diff_density_max     0.374
_refine_diff_density_min     -0.168
_refine_ls_extinction_method     none
_refine_ls_extinction_coef     .
loop_
    _atom_type_symbol
    _atom_type_description
    _atom_type_scat_dispersion_real
    _atom_type_scat_dispersion_imag
    _atom_type_scat_source
    'C' 'C' 0.0033 0.0016
                         'International Tables Vol C Tables 4.2.6.8 and 6.1.1.4'
    'H' 'H' 0.0000 0.0000
                         'International Tables Vol C Tables 4.2.6.8 and 6.1.1.4'
    'N' 'N' 0.0061 0.0033
                         'International Tables Vol C Tables 4.2.6.8 and 6.1.1.4'
    'O' 'O' 0.0106 0.0060
                         'International Tables Vol C Tables 4.2.6.8 and 6.1.1.4'
_computing_data_collection
;
X-Area WinXpose 2.0.28 (Stoe & Cie, 2020)
;
_computing_cell_refinement
;
X-Area Recipe 2.0.2 (Stoe & Cie, 2020)
;
_computing_data_reduction
;
X-Area Integrate 2.5.18.0 (Stoe & Cie, 2020)
;
_computing_structure_solution
;
<i>SHELXT2014</i> (Sheldrick, 2015a)
;
_computing_structure_refinement
;
<i>SHELXL2019/2</i> (Sheldrick, 2015b)
;
_computing_molecular_graphics
;
Platon (Spek, 2009)
;
_computing_publication_material     ?
loop_
    _atom_site_type_symbol
    _atom_site_label
    _atom_site_fract_x
    _atom_site_fract_y
    _atom_site_fract_z
    _atom_site_U_iso_or_equiv
    _atom_site_adp_type
    _atom_site_calc_flag
    _atom_site_occupancy
    _atom_site_disorder_assembly
    _atom_site_disorder_group
    C C1 0.58239(10) 0.31386(12) 0.09451(4) 0.0202(2) Uani d 1 . .
    C C2 0.53594(12) 0.15439(12) 0.08775(5) 0.0239(2) Uani d 1 . .
    H H2A 0.5224(16) 0.1130(17) 0.1307(7) 0.035(3) Uiso d 1 . .
    H H2B 0.6203(17) 0.0993(17) 0.0708(7) 0.035(3) Uiso d 1 . .
    C C3 0.40563(12) 0.12659(12) 0.04840(5) 0.0265(2) Uani d 1 . .
    H H3A 0.4264(15) 0.1549(17) 0.0047(7) 0.034(3) Uiso d 1 . .
    H H3B 0.3876(16) 0.0187(17) 0.0483(7) 0.034(3) Uiso d 1 . .
    C C4 0.27114(12) 0.20571(13) 0.06758(5) 0.0269(2) Uani d 1 . .
    H H4A 0.1977(16) 0.1686(17) 0.0414(7) 0.034(3) Uiso d 1 . .
    H H4B 0.2806(16) 0.3164(18) 0.0633(7) 0.034(3) Uiso d 1 . .
    C C5 0.22458(13) 0.17707(15) 0.13387(6) 0.0312(3) Uani d 1 . .
    H H5A 0.1284(18) 0.2109(19) 0.1418(8) 0.044(3) Uiso d 1 . .
    H H5B 0.2294(18) 0.072(2) 0.1442(7) 0.044(3) Uiso d 1 . .
    C C6 0.31476(12) 0.25459(12) 0.17804(5) 0.0253(2) Uani d 1 . .
    C C7 0.39879(12) 0.32077(13) 0.20810(5) 0.0253(2) Uani d 1 . .
    C C8 0.51520(14) 0.39742(16) 0.23847(5) 0.0337(3) Uani d 1 . .
    H H8A 0.5657(18) 0.3253(19) 0.2646(8) 0.046(3) Uiso d 1 . .
    H H8B 0.4801(19) 0.4749(19) 0.2667(8) 0.046(3) Uiso d 1 . .
    C C9 0.61843(12) 0.46629(14) 0.19295(5) 0.0280(2) Uani d 1 . .
    H H9A 0.6953(15) 0.5097(16) 0.2174(7) 0.031(3) Uiso d 1 . .
    H H9B 0.5754(15) 0.5494(16) 0.1713(7) 0.031(3) Uiso d 1 . .
    C C10 0.67983(11) 0.35670(13) 0.14614(5) 0.0249(2) Uani d 1 . .
    H H10A 0.7644(16) 0.4019(17) 0.1266(6) 0.033(3) Uiso d 1 . .
    H H10B 0.7124(15) 0.2666(17) 0.1673(7) 0.033(3) Uiso d 1 . .
    N N11 0.54369(9) 0.40276(10) 0.05199(4) 0.02058(19) Uani d 1 . .
    O O12 0.60094(8) 0.54785(9) 0.05794(4) 0.02628(19) Uani d 1 . .
    H H122 0.5675(19) 0.595(2) 0.0207(9) 0.054(5) Uiso d 1 . .
loop_
    _atom_site_aniso_label
    _atom_site_aniso_U_11
    _atom_site_aniso_U_22
    _atom_site_aniso_U_33
    _atom_site_aniso_U_12
    _atom_site_aniso_U_13
    _atom_site_aniso_U_23
    C1 0.0171(4) 0.0245(5) 0.0190(4) 0.0022(4) 0.0032(3) 0.0029(4)
    C2 0.0263(5) 0.0209(5) 0.0247(5) 0.0050(4) 0.0043(4) 0.0016(4)
    C3 0.0315(6) 0.0224(5) 0.0256(5) -0.0018(4) 0.0027(4) -0.0059(4)
    C4 0.0238(5) 0.0308(6) 0.0262(5) -0.0040(4) -0.0017(4) -0.0060(4)
    C5 0.0279(6) 0.0333(6) 0.0324(6) -0.0104(5) 0.0077(5) -0.0064(5)
    C6 0.0275(5) 0.0268(5) 0.0214(5) -0.0009(4) 0.0082(4) 0.0014(4)
    C7 0.0276(5) 0.0311(5) 0.0170(4) 0.0023(4) 0.0035(4) 0.0018(4)
    C8 0.0328(6) 0.0496(7) 0.0186(5) -0.0020(6) -0.0046(4) -0.0022(5)
    C9 0.0273(5) 0.0317(6) 0.0251(5) -0.0036(5) -0.0084(4) 0.0012(4)
    C10 0.0192(5) 0.0302(5) 0.0254(5) -0.0002(4) -0.0048(4) 0.0077(4)
    N11 0.0209(4) 0.0218(4) 0.0190(4) -0.0011(3) 0.0023(3) 0.0027(3)
    O12 0.0287(4) 0.0248(4) 0.0253(4) -0.0075(3) -0.0046(3) 0.0079(3)
_geom_special_details
;
 All esds (except the esd in the dihedral angle between two l.s. planes)
 are estimated using the full covariance matrix.  The cell esds are taken
 into account individually in the estimation of esds in distances, angles
 and torsion angles; correlations between esds in cell parameters are only
 used when they are defined by crystal symmetry.  An approximate (isotropic)
 treatment of cell esds is used for estimating esds involving l.s. planes.
;
loop_
    _geom_bond_atom_site_label_1
    _geom_bond_atom_site_label_2
    _geom_bond_site_symmetry_2
    _geom_bond_distance
    _geom_bond_publ_flag
    C1 N11 . 1.2785(13) ?
    C1 C2 . 1.5069(15) ?
    C1 C10 . 1.5108(14) ?
    C2 C3 . 1.5319(16) ?
    C2 H2A . 1.017(15) ?
    C2 H2B . 1.015(16) ?
    C3 C4 . 1.5260(16) ?
    C3 H3A . 1.007(15) ?
    C3 H3B . 0.984(15) ?
    C4 C5 . 1.5349(16) ?
    C4 H4A . 0.964(15) ?
    C4 H4B . 1.003(16) ?
    C5 C6 . 1.4680(16) ?
    C5 H5A . 0.983(17) ?
    C5 H5B . 0.969(18) ?
    C6 C7 . 1.1946(16) ?
    C7 C8 . 1.4656(16) ?
    C8 C9 . 1.5298(17) ?
    C8 H8A . 0.989(17) ?
    C8 H8B . 0.988(17) ?
    C9 C10 . 1.5349(17) ?
    C9 H9A . 0.987(15) ?
    C9 H9B . 0.974(15) ?
    C10 H10A . 0.999(15) ?
    C10 H10B . 0.983(15) ?
    N11 O12 . 1.4193(11) ?
    O12 H122 . 0.971(19) ?
loop_
    _geom_angle_atom_site_label_1
    _geom_angle_atom_site_label_2
    _geom_angle_atom_site_label_3
    _geom_angle_site_symmetry_1
    _geom_angle_site_symmetry_3
    _geom_angle
    _geom_angle_publ_flag
    N11 C1 C2 . . 115.96(9) ?
    N11 C1 C10 . . 124.04(10) ?
    C2 C1 C10 . . 119.76(9) ?
    C1 C2 C3 . . 116.67(9) ?
    C1 C2 H2A . . 107.1(9) ?
    C3 C2 H2A . . 110.7(9) ?
    C1 C2 H2B . . 105.4(9) ?
    C3 C2 H2B . . 111.2(9) ?
    H2A C2 H2B . . 104.9(12) ?
    C4 C3 C2 . . 116.98(9) ?
    C4 C3 H3A . . 107.9(9) ?
    C2 C3 H3A . . 109.3(9) ?
    C4 C3 H3B . . 108.2(9) ?
    C2 C3 H3B . . 107.7(9) ?
    H3A C3 H3B . . 106.3(12) ?
    C3 C4 C5 . . 115.09(10) ?
    C3 C4 H4A . . 106.8(9) ?
    C5 C4 H4A . . 106.8(9) ?
    C3 C4 H4B . . 111.1(9) ?
    C5 C4 H4B . . 106.3(8) ?
    H4A C4 H4B . . 110.6(12) ?
    C6 C5 C4 . . 111.67(9) ?
    C6 C5 H5A . . 106.6(10) ?
    C4 C5 H5A . . 112.7(10) ?
    C6 C5 H5B . . 106.3(10) ?
    C4 C5 H5B . . 111.6(10) ?
    H5A C5 H5B . . 107.7(14) ?
    C7 C6 C5 . . 172.02(11) ?
    C6 C7 C8 . . 172.38(11) ?
    C7 C8 C9 . . 112.64(9) ?
    C7 C8 H8A . . 108.8(10) ?
    C9 C8 H8A . . 109.0(10) ?
    C7 C8 H8B . . 110.8(10) ?
    C9 C8 H8B . . 109.8(10) ?
    H8A C8 H8B . . 105.5(14) ?
    C8 C9 C10 . . 114.75(10) ?
    C8 C9 H9A . . 106.7(9) ?
    C10 C9 H9A . . 109.2(9) ?
    C8 C9 H9B . . 110.6(9) ?
    C10 C9 H9B . . 109.3(9) ?
    H9A C9 H9B . . 105.8(12) ?
    C1 C10 C9 . . 115.11(9) ?
    C1 C10 H10A . . 106.5(8) ?
    C9 C10 H10A . . 109.4(9) ?
    C1 C10 H10B . . 109.6(9) ?
    C9 C10 H10B . . 109.6(9) ?
    H10A C10 H10B . . 106.3(12) ?
    C1 N11 O12 . . 113.33(8) ?
    N11 O12 H122 . . 101.5(11) ?
loop_
    _geom_torsion_atom_site_label_1
    _geom_torsion_atom_site_label_2
    _geom_torsion_atom_site_label_3
    _geom_torsion_atom_site_label_4
    _geom_torsion_site_symmetry_1
    _geom_torsion_site_symmetry_2
    _geom_torsion_site_symmetry_3
    _geom_torsion_site_symmetry_4
    _geom_torsion
    _geom_torsion_publ_flag
    N11 C1 C2 C3 . . . . -23.67(13) ?
    C10 C1 C2 C3 . . . . 161.71(9) ?
    C1 C2 C3 C4 . . . . -57.70(13) ?
    C2 C3 C4 C5 . . . . -55.44(14) ?
    C3 C4 C5 C6 . . . . 72.79(13) ?
    C7 C8 C9 C10 . . . . -55.59(14) ?
    N11 C1 C10 C9 . . . . 69.25(13) ?
    C2 C1 C10 C9 . . . . -116.59(11) ?
    C8 C9 C10 C1 . . . . 76.41(12) ?
    C2 C1 N11 O12 . . . . -174.64(8) ?
    C10 C1 N11 O12 . . . . -0.28(14) ?
loop_
    _geom_hbond_atom_site_label_D
    _geom_hbond_atom_site_label_H
    _geom_hbond_atom_site_label_A
    _geom_hbond_site_symmetry_A
    _geom_hbond_distance_DH
    _geom_hbond_distance_HA
    _geom_hbond_distance_DA
    _geom_hbond_angle_DHA
    _geom_hbond_publ_flag
    O12 H122 N11 5_665 0.971(19) 1.908(19) 2.8030(12) 151.9(16) yes
_shelx_space_group_comment
;
The symmetry employed for this shelxl refinement is uniquely defined
by the following loop, which should always be used as a source of
symmetry information in preference to the above space-group names.
They are only intended as comments.
;
_shelx_estimated_absorpt_T_min     0.942
_shelx_estimated_absorpt_T_max     0.990
_shelx_hkl_file
;
 -10  -2 -12    1.25    0.65   0
 -10   2 -13  102.33    2.19   0
  -9  -3 -10   18.98    0.59   0
  -9   3 -11    1.71    1.28   0
  -9   4 -12   43.32    1.62   0
  -9   6 -16   43.01    2.28   0
  -8  -1  -7   18.00    0.68   0
  -8   0  -7    0.31    0.56   0
  -8   2  -8   48.38    1.30   0
  -8   6 -13   13.03    1.50   0
  -8   7 -16   -1.38    2.13   0
  -7   2  -6   77.27    1.28   0
  -7   7 -13   14.99    1.64   0
  -6  -9 -13    7.41    1.23   0
  -6  -5  -6   41.96    0.55   0
  -6   6  -9   33.89    1.47   0
  -6   7 -11    7.59    1.34   0
  -6   8 -14   18.76    2.11   0
  -5   3  -4  254.47    2.09   0
  -5   8 -12    0.39    1.30   0
  -4 -10 -13   11.93    1.45   0
  -4  -9 -10  128.58    2.11   0
  -4  -8  -8    9.70    0.89   0
  -3  -8  -7   11.58    0.97   0
  -3  -6  -4   27.28    0.82   0
  -3  10 -16    2.88    1.91   0
  -2 -10 -11    3.55    1.11   0
  -2   7  -7   30.42    1.34   0
  -2   8  -9    6.90    1.33   0
  -1  -9  -8   28.91    1.29   0
  -1  -8  -6   87.92    1.57   0
  -1  -5  -2  871.02    3.23   0
  -1   9 -11   10.73    1.26   0
   0 -11 -13   -0.11    2.01   0
   0 -10 -10    5.70    1.64   0
   0  -6  -3  296.71    2.25   0
   0   9 -11    1.03    1.32   0
   0  10 -14    2.36    1.39   0
   1  -6  -3   33.92    0.96   0
   1  -4  -1 1383.42    3.93   0
   1  -1   0    1.17    0.14   0
   1   9 -11   12.02    1.40   0
   2  -9  -8   15.19    1.24   0
   2   9 -11   12.33    1.34   0
   3 -10 -11   35.73    1.86   0
   3   8  -9   12.94    1.12   0
   3  10 -15   33.16    1.98   0
   4 -10 -12   18.44    1.81   0
   4  -9  -9   -2.60    1.53   0
   4  -8  -7   14.04    1.21   0
   4  -6  -4  155.48    2.00   0
   4  -5  -3    3.09    0.68   0
   4  -1  -1  121.33    1.01   0
   4   0  -1   -0.35    0.22   0
   5 -10 -13    4.46    1.73   0
   5  -9 -10   -0.37    1.61   0
   5  -7  -6    2.64    1.26   0
   5   4  -4  409.80    1.31   0
   6  -9 -11   32.79    2.17   0
   6  -8  -9   75.81    2.25   0
   6   4  -5  354.49    1.04   0
   6   8 -12   36.98    1.19   0
   6   9 -15    8.73    1.20   0
   7  -6  -7   46.61    1.84   0
   7  -5  -6   52.80    1.43   0
   7  -4  -5  490.27    3.41   0
   7  -2  -4   48.18    0.99   0
   8  -1  -5  119.50    1.48   0
   9  -4  -8   44.15    1.64   0
   9  -2  -7   31.60    1.19   0
   9   1  -7   47.78    0.91   0
  10  -6 -13   -0.55    2.18   0
  10  -2  -9   41.05    1.48   0
  10   1  -9   15.97    0.84   0
  11  -4 -13    2.83    1.81   0
  11  -3 -12   18.73    1.62   0
 -11   1 -16    0.42    1.17   0
 -10  -3 -13    0.37    0.68   0
 -10  -1 -12    9.91    0.85   0
 -10   0 -12   36.05    1.12   0
  -9   4 -13   -0.72    1.59   0
  -9   5 -15   19.06    1.98   0
  -8   3  -9  169.11    2.19   0
  -8   5 -12    2.56    1.60   0
  -8   6 -14   13.63    1.94   0
  -7   7 -14  138.81    2.88   0
  -6  -6  -7    9.01    0.53   0
  -6  -1  -4   10.30    0.38   0
  -6   0  -4   10.13    0.40   0
  -6   5  -8    5.32    0.98   0
  -5   6  -8  206.55    2.56   0
  -5   8 -13    8.65    1.96   0
  -4  -2  -2  548.29    0.64   0
  -4   7  -9    0.47    1.27   0
  -3 -10 -11   35.40    1.69   0
  -3   6  -6  642.80    3.99   0
  -3   7  -8   36.75    1.58   0
  -3   8 -10   22.67    1.31   0
  -2  -8  -6   45.63    1.34   0
  -2   5  -4  492.84    2.97   0
  -2   9 -12    1.02    1.20   0
  -1 -11 -13   -0.91    1.42   0
  -1   6  -5   36.98    1.04   0
  -1  10 -15    6.13    1.57   0
   0  -7  -4   -1.71    0.65   0
   0  -4  -1    0.90    0.31   0
   0  10 -15    6.13    2.06   0
   1  -7  -4  317.00    2.70   0
   1  10 -15    9.01    1.86   0
   2 -11 -13  135.36    3.08   0
   2 -10 -10   41.74    1.78   0
   2  -7  -4  177.12    2.24   0
   2   6  -5   53.09    1.12   0
   2   8  -9    4.55    1.01   0
   2  10 -15    0.83    1.69   0
   3 -10 -10    6.09    1.84   0
   3   7  -7    2.57    0.56   0
   3   9 -12    4.37    1.29   0
   4 -10 -11    5.38    1.50   0
   4  -7  -5   20.36    1.10   0
   4  -4  -2   87.92    1.27   0
   4  -2  -1  128.32    1.25   0
   4   8 -10   68.88    1.51   0
   5 -10 -12   17.00    2.16   0
   5  -3  -2    3.31    0.74   0
   5   9 -14   34.08    1.50   0
   6  -7  -7    1.02    1.01   0
   6  -3  -3  101.33    1.38   0
   7  -8 -10    0.22    1.28   0
   7  -7  -8  152.51    2.79   0
   7  -3  -4    9.01    0.91   0
   8  -7 -10   29.64    1.65   0
   8  -6  -8  114.33    2.36   0
   8  -5  -7    9.57    1.01   0
   8  -4  -6    1.27    1.05   0
   8  -2  -5   16.72    0.96   0
   8   0  -5   -0.26    0.51   0
   9  -7 -12   42.40    2.06   0
   9  -6 -10   -1.90    1.67   0
   9  -5  -9    6.72    1.16   0
   9  -3  -7   26.93    1.32   0
  10  -5 -11   17.48    1.74   0
  10  -4 -10    4.02    1.15   0
  10  -3  -9    0.63    1.13   0
  11  -2 -11   28.52    1.48   0
  11  -1 -11   18.22    1.30   0
  11   2 -12    1.28    0.70   0
 -11  -1 -16    2.26    1.23   0
 -11   0 -16    0.68    1.25   0
 -10  -4 -14    0.91    0.59   0
 -10   2 -14    7.48    1.57   0
  -9  -4 -11   13.34    0.47   0
  -9   3 -12  156.46    2.53   0
  -8   4 -11    1.92    1.29   0
  -8   6 -15    5.32    2.08   0
  -7  -8 -12   49.21    1.23   0
  -7   1  -6   94.75    1.35   0
  -7   5 -10    4.54    1.00   0
  -7   6 -12    1.78    1.22   0
  -6  -4  -5  344.58    0.70   0
  -6   2  -5   53.43    1.04   0
  -6   3  -6  178.85    2.05   0
  -6   4  -7   16.02    0.95   0
  -6   6 -10   98.45    2.10   0
  -6   8 -16    3.10    2.03   0
  -5  -7  -7    5.73    0.67   0
  -5  -2  -3  173.69    0.64   0
  -5   0  -3    0.71    0.32   0
  -5   5  -7  585.79    3.86   0
  -5   7 -11   92.24    2.40   0
  -4 -10 -12   19.00    1.51   0
  -4   0  -2    6.74    0.32   0
  -4   5  -6  760.17    4.24   0
  -4   8 -12    6.44    1.64   0
  -3  -7  -5   47.52    1.00   0
  -3  -4  -2   82.12    0.77   0
  -3   8 -11   93.02    2.36   0
  -3   9 -14   15.20    1.91   0
  -2 -11 -13  136.10    2.81   0
  -2 -10 -10   42.33    1.58   0
  -2  -6  -3  314.15    2.18   0
  -2   4  -3  343.38    2.25   0
  -2   8 -10   70.53    2.04   0
  -2   9 -13   10.63    1.68   0
  -2  10 -17    3.41    2.24   0
  -1  -9  -7    9.99    1.28   0
  -1  -4  -1 1354.65    3.51   0
  -1   2  -1 2869.65    4.44   0
  -1   7  -7  290.87    2.74   0
  -1   9 -12   24.63    1.46   0
   0 -11 -12    0.36    1.46   0
   0 -10  -9    9.55    1.51   0
   0  -9  -7    0.48    0.95   0
   0  -8  -5  364.46    3.18   0
   0  -2   0 1491.12    2.74   0
   0   6  -5  114.71    1.53   0
   0   7  -7    0.87    0.91   0
   0   8  -9   28.37    1.23   0
   0   9 -12   -1.02    1.52   0
   1 -11 -12   11.08    1.69   0
   1 -10  -9   15.13    1.69   0
   1  -9  -7    8.35    1.11   0
   1  -2   0    0.48    0.23   0
   1   8  -9   24.08    1.32   0
   2  -8  -5  305.07    3.14   0
   2  -1   0    1.92    0.22   0
   2  10 -16   -0.86    1.75   0
   3  -7  -4   -0.23    1.03   0
   3   5  -4  105.79    1.09   0
   4 -10 -10  104.88    2.86   0
   4  -9  -8    0.74    1.22   0
   4  -8  -6   31.50    1.67   0
   4   7  -8   35.77    1.08   0
   5  -9  -9   16.47    1.50   0
   5  -8  -7  167.89    2.62   0
   5  -6  -4   24.01    1.32   0
   5   6  -7    0.22    0.50   0
   5   7  -9  108.31    1.45   0
   6  -9 -10    8.89    1.89   0
   6  -8  -8   10.05    1.34   0
   6  -5  -4   81.41    1.53   0
   7  -6  -6   18.44    1.43   0
   7  -5  -5    6.13    1.10   0
   8  -8 -11    9.90    2.03   0
   8  -7  -9   -0.69    1.69   0
   8  -3  -5   53.89    1.36   0
   9  -7 -11   18.18    2.25   0
  10  -6 -12  103.94    2.61   0
  11  -4 -12    3.07    1.64   0
  11  -3 -11  108.05    2.37   0
  11   3 -13   32.64    0.76   0
 -10   0 -13   -2.08    1.03   0
 -10   3 -16    4.60    1.81   0
  -9  -2 -10    6.44    0.64   0
  -9   0 -10    0.49    0.80   0
  -9   4 -14    0.78    1.25   0
  -9   5 -16   84.03    2.39   0
  -8  -3  -8   35.06    0.54   0
  -8   5 -13   56.92    1.91   0
  -8   6 -16   38.23    2.32   0
  -7  -7 -10    0.33    0.56   0
  -7   2  -7    3.77    0.83   0
  -7   3  -8   39.69    1.35   0
  -7   4  -9  173.38    2.33   0
  -7   5 -11    2.90    1.32   0
  -7   6 -13   13.95    1.83   0
  -6  -9 -12   31.57    1.37   0
  -6  -8 -10   25.72    0.97   0
  -6   6 -11   45.68    1.83   0
  -5 -10 -13    2.29    1.39   0
  -5   2  -4  253.60    1.90   0
  -5   4  -6  187.76    2.15   0
  -5   6  -9    2.21    0.96   0
  -5   8 -14   17.56    1.60   0
  -4  -9  -9    1.73    1.09   0
  -4  -8  -7   13.92    0.96   0
  -4   7 -10  146.48    2.55   0
  -4   9 -16    8.81    1.74   0
  -3  -9  -8  105.05    1.97   0
  -3   4  -4   16.58    0.90   0
  -3   9 -15    4.57    1.82   0
  -2 -11 -12    0.70    1.72   0
  -2  -5  -2  214.09    1.53   0
  -2   6  -6    2.76    0.73   0
  -1 -10  -9   17.52    1.31   0
  -1   5  -4 1417.24    4.81   0
  -1   8 -10  107.19    2.20   0
  -1   9 -13   19.46    1.87   0
  -1  10 -17    2.83    2.13   0
   0 -11 -11   -0.70    1.86   0
   0  10 -16   -1.49    1.63   0
   1 -11 -11    5.43    2.10   0
   1  -6  -2    1.17    0.76   0
   1   7  -7  290.72    2.55   0
   1  10 -16   63.94    2.28   0
   2 -11 -11    1.03    1.99   0
   2  -2   0 3597.92    5.33   0
   3 -10  -9    2.17    1.67   0
   3  -9  -7   51.44    1.69   0
   3  -4  -1    2.33    0.47   0
   3   9 -13    1.44    1.29   0
   4  -7  -4   25.68    1.34   0
   4  -6  -3   24.60    1.05   0
   4  -3  -1   56.46    0.97   0
   5  -7  -5   10.70    1.11   0
   5  -4  -2   30.00    1.04   0
   5   9 -15    1.03    1.40   0
   6  -7  -6    6.87    1.07   0
   6  -4  -3    8.35    0.77   0
   7  -9 -11   17.77    1.81   0
   7  -7  -7    0.11    1.54   0
   7  -4  -4    0.08    0.97   0
   7   8 -15   19.76    1.29   0
   8  -6  -7   39.87    1.73   0
   8  -5  -6    6.10    1.35   0
   9  -6  -9   81.71    2.34   0
   9  -5  -8   -0.60    1.08   0
   9  -4  -7   34.94    1.55   0
   9  -1  -6  201.87    2.04   0
  10  -6 -11   15.70    2.14   0
  10  -5 -10    0.72    1.30   0
  10  -4  -9   64.61    1.92   0
  10  -2  -8    4.60    1.05   0
  10  -1  -8    1.73    0.68   0
  10   0  -8   28.18    0.95   0
 -10  -2 -13   95.66    1.48   0
 -10  -1 -13   -2.00    0.89   0
  -9   5 -17   14.14    1.74   0
  -8   0  -8    1.62    0.68   0
  -8   4 -12   48.43    1.90   0
  -7   0  -6    0.92    0.51   0
  -7   7 -17    1.82    2.03   0
  -6   1  -5   33.98    0.87   0
  -5  -9 -10    1.13    0.92   0
  -5  -8  -8    3.21    0.79   0
  -5  -1  -3   12.49    0.33   0
  -5   3  -5   83.23    1.32   0
  -4 -10 -11    4.72    1.40   0
  -4  -1  -2   47.34    0.44   0
  -4   3  -4  138.76    1.50   0
  -4   4  -5  844.87    3.99   0
  -4   9 -17    9.78    1.82   0
  -3 -10 -10   10.09    1.20   0
  -3   8 -12   66.41    1.88   0
  -2  -9  -7   -0.29    0.87   0
  -1   3  -2  121.07    1.13   0
  -1   4  -3   43.44    0.86   0
  -1   6  -6   23.32    1.13   0
  -1   7  -8  463.64    3.56   0
   0 -10  -8   25.69    1.82   0
   0  -9  -6    0.34    1.20   0
   0  -7  -3    1.77    0.85   0
   0  -6  -2    5.73    0.55   0
   0   5  -4    0.07    0.44   0
   0   8 -10  151.21    2.42   0
   0   9 -13    1.12    1.22   0
   0  10 -17  130.61    2.97   0
   1  -9  -6   11.25    1.15   0
   1  -7  -3   83.04    1.48   0
   1  -5  -1    1.18    0.65   0
   1  -3   0   -0.40    0.27   0
   1   5  -4 1371.77    4.29   0
   1   8 -10  111.57    2.08   0
   1   9 -13   20.60    1.56   0
   1  10 -17    0.92    1.51   0
   2 -10  -8    6.06    1.66   0
   2  -9  -6   40.55    1.75   0
   2  -7  -3   35.16    1.29   0
   2  -6  -2   23.41    0.91   0
   2  -5  -1   53.45    1.11   0
   2  -3   0   65.98    0.97   0
   2   0   0 1207.70    1.81   0
   2   5  -4  507.16    2.44   0
   2   8 -10   71.44    1.72   0
   2   9 -13   11.54    1.18   0
   2  10 -17    2.02    1.50   0
   3 -11 -11    0.82    2.12   0
   3   4  -3  558.22    1.97   0
   3   6  -6  650.98    3.10   0
   3   7  -8   41.72    1.18   0
   4   8 -11   35.55    1.25   0
   5   8 -12    1.89    0.95   0
   6 -10 -11   -0.50    2.07   0
   6  -9  -9   -0.04    1.43   0
   6  -8  -7   10.36    1.34   0
   6  -2  -2    5.86    0.56   0
   7  -9 -10   38.89    2.49   0
   7  -8  -8   13.64    1.97   0
   7  -1  -3    0.02    0.39   0
   8  -8 -10   13.30    1.68   0
   8  -7  -8   50.35    2.12   0
   8  -4  -5   52.96    1.48   0
   9  -7 -10   24.54    1.82   0
   9  -3  -6   21.26    1.22   0
   9   0  -6  349.04    2.30   0
  10  -3  -8   21.57    1.35   0
  10   2  -9   34.96    0.76   0
  11  -4 -11   33.42    1.68   0
  11  -2 -10    0.32    1.16   0
  11  -1 -10   62.83    1.59   0
  11   0 -10    5.94    1.02   0
  -9   2 -12    1.01    0.89   0
  -9   5 -18    1.82    1.69   0
  -8  -7 -12    4.16    0.54   0
  -8  -2  -8   48.90    0.84   0
  -8  -1  -8  377.47    2.22   0
  -8   6 -17    3.53    1.76   0
  -7  -2  -6   79.04    0.79   0
  -7  -1  -6   92.70    1.01   0
  -7   5 -12    9.72    1.56   0
  -7   7 -18   12.86    2.30   0
  -6   6 -12    1.24    1.33   0
  -5   6 -10   37.66    1.45   0
  -4  -6  -4  162.72    1.42   0
  -4   5  -7  187.14    2.33   0
  -4   9 -18   14.19    1.98   0
  -3 -11 -12    1.34    1.60   0
  -3   5  -6   22.44    1.15   0
  -3   8 -13   11.23    1.66   0
  -3   9 -16   16.69    1.78   0
  -2 -11 -11    1.30    1.77   0
  -2   7  -9  138.83    2.25   0
  -1 -10  -8    3.38    1.36   0
  -1  -7  -3   80.82    1.46   0
  -1  -6  -2    0.90    0.62   0
  -1   9 -14    0.11    1.27   0
   0 -11 -10   -1.39    1.80   0
   0  -8  -4   52.00    1.50   0
   0  -5  -1   -0.37    0.40   0
   0  -3   0    1.29    0.26   0
   0   2  -1 1946.79    3.26   0
   0   4  -3    1.28    0.53   0
   0   6  -6   52.24    1.28   0
   0   7  -8    2.93    0.97   0
   0   9 -14    2.33    1.54   0
   1 -11 -10    2.05    1.51   0
   1  -8  -4   28.23    1.16   0
   2  -8  -4    2.07    0.99   0
   2   7  -8   20.87    1.09   0
   3  -9  -6    1.07    1.07   0
   3  -5  -1  246.80    2.17   0
   3  -2   0    0.07    0.30   0
   3  -1   0    0.56    0.22   0
   3   8 -11  101.62    1.86   0
   3   9 -14   15.56    1.34   0
   4  -4  -1  879.36    3.73   0
   4   1  -1  123.70    0.59   0
   4   9 -15    0.02    1.51   0
   5  -9  -7  234.87    3.50   0
   5  -7  -4  632.13    4.47   0
   5  -2  -1  281.89    1.88   0
   5  -1  -1  110.51    1.08   0
   5   9 -16   12.21    1.53   0
   6  -6  -4    3.00    0.84   0
   6  -5  -3   35.69    1.16   0
   6  -3  -2  318.92    2.34   0
   6   0  -2 1245.83    3.19   0
   7  -7  -6    0.59    1.46   0
   7  -6  -5    7.62    1.06   0
   7  -5  -4   15.41    1.28   0
   7  -3  -3  167.30    1.85   0
   8  -8  -9  117.56    2.93   0
   8  -2  -4    6.95    0.81   0
   8  -1  -4  159.23    1.68   0
   9  -7  -9    0.45    1.77   0
   9  -6  -8   33.50    1.65   0
   9  -5  -7    0.83    1.02   0
   9  -4  -6   96.65    2.02   0
   9   2  -7   30.76    0.59   0
   9   3  -8    8.91    0.30   0
  10  -6 -10   -3.35    1.80   0
  10  -5  -9   26.47    1.54   0
  10  -4  -8   45.51    1.82   0
  10   3 -10    0.47    0.36   0
  11  -5 -11    3.67    1.75   0
  11  -3 -10   29.72    1.45   0
 -10  -3 -14    1.11    0.78   0
 -10   0 -14   -1.79    1.05   0
 -10   1 -15   94.55    2.18   0
 -10   3 -18    0.96    1.50   0
  -9   0 -11   -0.48    0.82   0
  -9   3 -14   29.49    1.41   0
  -8   1  -9  176.44    2.03   0
  -8   4 -13   35.81    1.79   0
  -8   5 -15    5.69    1.41   0
  -8   6 -18   19.49    1.98   0
  -7   1  -7    0.67    0.70   0
  -6   3  -7  281.80    2.47   0
  -6   7 -16   14.60    2.02   0
  -5  -6  -5  144.67    1.28   0
  -5   4  -7    6.30    0.95   0
  -5   8 -17    1.86    1.99   0
  -4  -9  -8    1.41    1.06   0
  -4  -7  -5   19.64    0.84   0
  -4   8 -15    4.08    1.69   0
  -3  -9  -7   56.88    1.53   0
  -3  -6  -3  349.56    2.16   0
  -3   6  -8   66.30    1.53   0
  -3   9 -17   -1.37    1.53   0
  -2  -4  -1   34.02    0.55   0
  -2   4  -4  322.35    2.26   0
  -2   8 -12   30.69    1.48   0
  -1 -11 -10    1.51    1.36   0
  -1  -8  -4   25.50    1.26   0
  -1  -5  -1    0.79    0.51   0
  -1  -2   0    0.82    0.18   0
   0 -10  -7    1.53    1.53   0
   0   8 -11  106.86    2.16   0
   1 -11  -9   12.96    1.92   0
   1 -10  -7   56.91    1.82   0
   1  -4   0    1.50    0.51   0
   1   2  -1 3000.43    3.51   0
   1   4  -3   45.81    0.80   0
   1   6  -6   23.14    0.83   0
   1   7  -8  506.23    3.38   0
   1   8 -11    4.72    1.21   0
   1   9 -14    0.37    1.21   0
   2 -10  -7    1.82    1.57   0
   2   4  -3  334.36    1.73   0
   2   8 -11  183.31    2.46   0
   2   9 -14  128.14    2.31   0
   3  -8  -4  575.46    4.19   0
   3  -3   0    1.56    0.37   0
   4 -11 -10   14.44    2.40   0
   4  -9  -6   62.25    1.92   0
   4   6  -7   10.71    0.68   0
   4   7  -9    0.20    0.58   0
   4   8 -12    5.92    1.08   0
   5  -5  -2  207.40    2.16   0
   5  -3  -1  199.53    1.79   0
   5   7 -10   26.22    1.02   0
   5   8 -13    8.43    1.08   0
   5   9 -17    8.45    1.53   0
   6  -8  -6   17.51    1.40   0
   6  -4  -2   14.58    1.06   0
   6   2  -3   90.39    0.48   0
   6   7 -11    7.07    0.73   0
   7  -4  -3  217.23    2.41   0
   7   5  -8   16.82    0.44   0
   7   6 -10   11.30    0.58   0
   7   8 -16   22.40    1.35   0
   8  -7  -7   -1.60    1.52   0
   8  -6  -6   60.62    1.74   0
   8  -5  -5  143.64    2.20   0
   8  -3  -4    2.65    0.68   0
   8   0  -4  171.23    1.46   0
   9  -8 -10   33.51    2.49   0
   9   6 -14    0.01    0.61   0
  10  -3  -7   11.16    1.23   0
  10  -2  -7  181.43    2.31   0
  10   1  -8    1.25    0.64   0
  10   5 -14    5.17    0.38   0
  11  -4 -10    2.89    1.29   0
  11  -2  -9    0.28    1.12   0
  12  -1 -12   38.21    1.62   0
 -10  -1 -14   53.42    1.47   0
 -10   2 -17   32.46    2.03   0
  -9   1 -12    0.89    0.93   0
  -9   2 -13    4.38    0.98   0
  -9   3 -15   11.60    1.70   0
  -8   3 -12   15.42    1.38   0
  -7  -9 -13    5.24    1.08   0
  -7   2  -8   30.69    0.98   0
  -7   4 -11    7.85    1.32   0
  -7   5 -13    0.36    1.10   0
  -6  -9 -11   33.95    1.22   0
  -6  -8  -9   73.18    1.34   0
  -6   0  -5   -1.21    0.43   0
  -6   4  -9  126.70    2.06   0
  -6   5 -11    4.05    1.41   0
  -5  -9  -9   17.10    1.23   0
  -5  -7  -6    2.82    0.62   0
  -5   2  -5    4.55    0.61   0
  -5   3  -6   14.99    0.95   0
  -5   5  -9    5.31    0.87   0
  -5   6 -11   19.87    1.30   0
  -5   8 -18   59.60    2.46   0
  -4 -10 -10  109.32    2.08   0
  -4  -8  -6   31.37    1.10   0
  -4  -5  -3    2.73    0.36   0
  -4   4  -6   44.12    1.13   0
  -4   7 -12  110.69    2.23   0
  -4   8 -16   10.29    2.10   0
  -3 -11 -11    0.58    1.73   0
  -3  -8  -5   25.53    1.15   0
  -3  -5  -2   51.48    0.77   0
  -3   1  -2  140.10    1.05   0
  -3   4  -5  389.66    2.65   0
  -3   7 -11    4.86    1.29   0
  -3   8 -14   22.55    1.53   0
  -3   9 -18    3.33    1.82   0
  -2 -11 -10   24.05    1.99   0
  -2  -7  -3   37.70    1.09   0
  -2   2  -2   19.22    0.49   0
  -2   3  -3  401.88    2.23   0
  -2   8 -13   11.42    1.59   0
  -1 -10  -7   59.37    2.03   0
  -1   5  -5    2.17    0.53   0
  -1   6  -7    7.27    0.98   0
  -1   7  -9   54.25    1.42   0
  -1   8 -12  100.76    2.08   0
  -1   9 -16   18.92    2.09   0
   0 -11  -9   -1.19    1.34   0
   0  -9  -5    1.13    0.94   0
   0  -4   0 1541.38    4.04   0
   0   9 -15    0.07    1.31   0
   1  -7  -2    9.31    0.98   0
   1  -6  -1   19.59    0.94   0
   2 -11  -9    6.40    1.59   0
   2  -7  -2   51.08    1.44   0
   2  -4   0 2241.70    5.40   0
   2   3  -2 1585.95    3.02   0
   2   9 -15    3.95    1.51   0
   3 -11  -9   36.20    2.39   0
   3   7  -9    1.83    0.82   0
   4 -10  -7    7.65    1.81   0
   4  -8  -4   13.82    1.23   0
   4  -5  -1   17.59    0.83   0
   5 -10  -8   36.38    2.28   0
   5  -4  -1    1.59    0.78   0
   5   0  -1    0.18    0.26   0
   6 -10  -9    7.49    2.15   0
   6  -6  -3   35.66    1.46   0
   7  -7  -5   -1.39    1.33   0
   7  -6  -4  112.95    2.23   0
   7   7 -13   14.94    0.97   0
   8  -8  -8   23.07    1.81   0
   8  -4  -4   15.45    0.92   0
   8   6 -12   24.12    0.76   0
   9  -7  -8    7.22    2.01   0
   9  -6  -7   10.16    1.33   0
   9  -5  -6  140.72    2.51   0
   9  -3  -5    1.46    0.98   0
   9  -2  -5  169.73    1.97   0
   9  -1  -5   27.95    1.01   0
   9   1  -6  182.55    1.42   0
  10  -6  -9   12.79    1.59   0
  10  -5  -8   19.74    1.44   0
  10  -4  -7   16.73    1.42   0
  11  -5 -10   23.56    2.18   0
  11  -3  -9   24.95    1.60   0
  11  -1  -9   18.08    1.14   0
  11   1 -10   63.89    1.20   0
  12   0 -12   11.56    1.24   0
 -10  -4 -15    0.86    0.75   0
 -10   0 -15    1.09    1.14   0
 -10   2 -18    1.51    1.74   0
  -9  -3 -11    3.12    0.56   0
  -8   0  -9    0.86    0.71   0
  -8   5 -17    3.72    1.87   0
  -7  -6  -8    2.16    0.34   0
  -7   5 -14    4.16    1.49   0
  -7   6 -17    6.52    2.05   0
  -6   6 -14   45.84    1.98   0
  -6   7 -18    5.30    2.01   0
  -5 -10 -11    0.58    1.28   0
  -5  -5  -4  214.43    1.16   0
  -5   8 -19    4.43    1.81   0
  -4   3  -5   84.14    1.33   0
  -4   5  -8    1.99    0.80   0
  -4   6 -10    1.32    0.92   0
  -4   8 -17    9.57    2.16   0
  -3   3  -4  104.95    1.35   0
  -3   5  -7  160.91    2.06   0
  -3   6  -9  588.83    4.09   0
  -3   8 -15   -1.00    1.77   0
  -2   5  -6   85.67    1.41   0
  -2   6  -8   83.37    1.71   0
  -2   9 -18   97.56    2.95   0
  -1 -11  -9   11.48    1.49   0
  -1  -9  -5    4.80    0.92   0
  -1  -3   0    0.48    0.19   0
   0  -8  -3  216.23    2.51   0
   0  -7  -2   -1.02    0.62   0
   0  -6  -1    9.52    0.78   0
   0   5  -5    1.00    0.66   0
   0   7  -9   -1.02    0.74   0
   0   8 -12   14.76    1.16   0
   0   9 -16   -0.55    1.65   0
   1 -10  -6    0.25    1.55   0
   1  -8  -3  174.31    2.26   0
   1   3  -2  124.27    0.97   0
   1   7  -9   54.19    1.52   0
   1   8 -12   99.31    2.16   0
   1   9 -16   24.70    1.85   0
   2 -10  -6   58.83    2.10   0
   2  -8  -3  213.50    2.57   0
   2   8 -12   30.66    1.44   0
   2   9 -16    3.09    1.70   0
   3  -8  -3    2.36    1.31   0
   3  -7  -2   11.22    0.89   0
   3  -6  -1  535.81    3.42   0
   3   0   0   -0.02    0.19   0
   3   5  -5   95.00    1.11   0
   3   6  -7  309.04    2.25   0
   3   8 -12   69.88    1.61   0
   3   9 -16   20.00    1.72   0
   4 -11  -9    8.54    1.92   0
   4  -9  -5   15.30    1.38   0
   4  -3   0  447.49    2.47   0
   4  -2   0  864.76    3.05   0
   4  -1   0  356.76    1.71   0
   4   9 -17   10.66    1.84   0
   5  -7  -3   11.04    1.09   0
   5  -6  -2   81.39    1.60   0
   5   6  -8  219.97    1.76   0
   6  -8  -5   56.12    1.82   0
   6  -5  -2  131.99    1.95   0
   6   5  -7   11.80    0.43   0
   6   8 -15    1.37    1.12   0
   7  -8  -6    1.12    1.26   0
   7  -5  -3   56.94    1.42   0
   7  -2  -2  160.53    1.71   0
   8  -9  -9   16.22    2.33   0
   8  -7  -6    2.07    1.46   0
   8  -6  -5   90.87    1.95   0
   8  -5  -4    4.09    1.24   0
   9  -8  -9    3.10    2.04   0
   9  -4  -5   97.79    2.06   0
  10   0  -7   -0.98    0.67   0
  11  -4  -9   24.92    1.46   0
  11   0  -9    0.72    0.84   0
  12  -2 -11    2.56    1.53   0
  12  -1 -11   10.81    1.37   0
 -10  -1 -15   97.85    1.80   0
 -10   1 -17    7.36    1.51   0
  -9   0 -12   19.69    1.09   0
  -9   1 -13    7.55    1.20   0
  -9   3 -16    0.21    1.22   0
  -8   1 -10  127.97    1.80   0
  -8   2 -11   68.30    1.48   0
  -8   3 -13  356.60    3.51   0
  -8   4 -15    8.27    1.61   0
  -7   0  -7    0.08    0.52   0
  -7   4 -12   35.93    1.38   0
  -7   6 -18    1.34    2.14   0
  -6   1  -6  121.68    1.43   0
  -6   2  -7  143.10    1.76   0
  -6   3  -8  226.43    2.28   0
  -6   4 -10   32.71    1.37   0
  -6   6 -15   18.56    1.79   0
  -6   7 -19    0.52    2.22   0
  -5  -8  -7  167.29    1.90   0
  -5   4  -8  111.55    1.71   0
  -4 -10  -9   14.06    1.35   0
  -4   2  -4   77.64    1.06   0
  -3 -11 -10    8.33    1.69   0
  -3  -9  -6    0.44    0.99   0
  -3   2  -3 1100.90    3.41   0
  -3   8 -16    9.59    1.83   0
  -2 -10  -7    1.28    0.97   0
  -2  -9  -5   12.33    1.17   0
  -2   7 -11   17.58    1.37   0
  -2   8 -14   11.91    1.37   0
  -2   9 -19    6.56    1.84   0
  -1  -8  -3  178.06    2.19   0
  -1  -7  -2   10.64    0.92   0
  -1  -1   0    1.33    0.07   0
  -1   4  -4   53.32    0.95   0
  -1   7 -10    0.82    0.92   0
  -1   9 -18    7.97    2.24   0
   0 -11  -8    0.66    1.29   0
   0 -10  -6  106.22    2.22   0
   0  -9  -4   -0.72    1.22   0
   0   6  -7    1.37    0.60   0
   0   9 -17   -3.37    1.90   0
   1  -9  -4   49.28    1.56   0
   1  -5   0    1.55    0.45   0
   1   6  -7    5.94    0.87   0
   2  -5   0  613.29    3.15   0
   2   5  -5   59.75    1.00   0
   2   6  -7   28.70    1.05   0
   3 -11  -8   32.97    2.11   0
   3  -9  -4  126.05    2.52   0
   3   9 -17   -0.12    1.74   0
   4 -11  -8    0.99    2.14   0
   4  -8  -3   34.93    1.68   0
   4  -7  -2   41.91    1.36   0
   4  -6  -1  205.70    2.36   0
   4  -4   0  414.53    2.68   0
   4   8 -13   17.40    1.04   0
   4   9 -18   16.18    1.87   0
   5   8 -14   16.21    1.08   0
   6 -10  -8    3.61    1.68   0
   6  -3  -1  124.22    1.64   0
   6  -2  -1  167.40    1.62   0
   6   7 -12    2.62    0.82   0
   7  -3  -2   99.72    1.48   0
   7  -1  -2  110.12    1.27   0
   7   1  -3    0.02    0.28   0
   8  -8  -7   30.88    1.86   0
   8  -3  -3  236.01    2.40   0
   8  -2  -3  367.01    2.66   0
   9  -7  -7   38.93    2.18   0
   9  -6  -6    5.52    1.55   0
   9   0  -5    0.18    0.60   0
  10  -7  -9    1.04    1.66   0
  10  -6  -8    7.00    1.52   0
  10  -5  -7   95.40    2.16   0
  10  -3  -6  178.79    2.48   0
  10  -2  -6   40.27    1.37   0
  11  -5  -9   36.36    2.23   0
  11  -3  -8    1.30    1.29   0
  11  -2  -8    4.04    1.23   0
 -10  -3 -15   33.29    1.12   0
 -10  -2 -15  199.44    2.17   0
 -10   0 -16    9.50    1.31   0
  -9   2 -15   32.00    1.75   0
  -8  -4  -9    0.61    0.30   0
  -8  -1  -9  180.92    1.70   0
  -7  -7  -9    1.39    0.49   0
  -7   1  -8   45.20    1.02   0
  -7   2  -9   70.15    1.38   0
  -7   5 -15   65.73    1.96   0
  -7   6 -19   45.56    2.58   0
  -6  -9 -10   11.26    1.08   0
  -6  -6  -6    3.08    0.43   0
  -6  -1  -5   34.20    0.60   0
  -6   7 -20   40.77    2.57   0
  -5   0  -4  454.37    1.98   0
  -5   6 -13  102.68    2.16   0
  -5   7 -17   -0.50    1.72   0
  -4   4  -7   50.06    1.30   0
  -4   5  -9    0.50    1.03   0
  -4   6 -11   30.55    1.34   0
  -4   8 -19   94.82    2.97   0
  -3   8 -17    0.87    1.78   0
  -2   8 -15    3.76    1.27   0
  -1 -11  -8    9.08    1.56   0
  -1 -10  -6   -0.15    1.04   0
  -1  -6  -1   20.58    0.72   0
  -1  -4   0    0.21    0.25   0
  -1   1  -1 2341.55    3.18   0
  -1   5  -6   80.94    1.40   0
  -1   6  -8   -1.82    0.65   0
  -1   8 -14    2.32    1.41   0
  -1   9 -19   51.34    2.70   0
   0   7 -10    1.93    0.80   0
   0   8 -13    9.70    1.16   0
   0   9 -18   -1.59    2.02   0
   1   8 -13   13.49    1.53   0
   2  -7  -1    5.82    0.99   0
   2   8 -13   10.89    1.41   0
   2   9 -17   12.10    1.48   0
   3  -5   0    0.90    0.56   0
   3   8 -13   10.06    1.04   0
   3   9 -18    3.60    1.73   0
   4  -9  -4    0.23    1.49   0
   5 -10  -6    4.69    1.88   0
   5  -7  -2  146.01    2.36   0
   6  -8  -4   68.58    1.96   0
   6  -6  -2  110.72    2.06   0
   6  -4  -1   95.81    1.49   0
   6   1  -2   16.35    0.36   0
   6   8 -16   -0.93    1.15   0
   7  -8  -5    3.33    1.33   0
   7  -7  -4    8.78    1.23   0
   7  -6  -3  141.44    2.21   0
   7  -4  -2  843.25    4.29   0
   8  -9  -8   26.01    2.07   0
   8  -8  -6   55.28    2.32   0
   8  -7  -5    7.70    1.54   0
   8  -6  -4    5.70    1.46   0
   8  -4  -3    5.46    0.99   0
   8  -1  -3  270.24    2.02   0
   8   2  -5   16.02    0.36   0
   8   5 -10   65.04    0.79   0
   9  -8  -8    3.02    1.68   0
   9  -5  -5   21.38    1.20   0
   9  -3  -4  251.01    2.57   0
   9  -2  -4   39.83    1.20   0
  10  -6  -7   21.78    1.86   0
  10  -4  -6    2.94    1.26   0
  10  -1  -6   33.04    1.13   0
  11  -4  -8   11.26    1.57   0
  11  -1  -8   12.20    1.11   0
  12  -3 -10   21.05    1.73   0
  12  -2 -10   15.16    1.46   0
  12   0 -11   -1.96    1.05   0
 -10  -1 -16   45.37    1.51   0
 -10   0 -17    1.12    1.29   0
  -9  -1 -12   -0.04    0.85   0
  -9   3 -18   14.64    2.06   0
  -8  -8 -13    0.92    0.64   0
  -8   2 -12   33.77    1.22   0
  -8   5 -20    8.06    1.82   0
  -7   3 -11   16.18    1.00   0
  -7   6 -20    8.29    1.89   0
  -6   5 -13    4.88    1.12   0
  -6   6 -16    1.54    1.30   0
  -5 -10 -10   35.86    1.58   0
  -5  -9  -8    2.03    0.98   0
  -5   3  -7  298.47    2.40   0
  -5   5 -11    2.50    1.13   0
  -5   6 -14  177.55    2.94   0
  -5   7 -18    0.44    1.99   0
  -4   6 -12   33.09    1.64   0
  -4   8 -20   12.46    1.94   0
  -3 -10  -7    4.53    1.27   0
  -3  -8  -4  587.91    3.52   0
  -3  -7  -3   17.88    0.83   0
  -3  -3  -1  156.55    0.75   0
  -3   4  -6  358.63    2.56   0
  -3   5  -8  108.64    1.81   0
  -3   8 -18   -1.62    1.80   0
  -2 -10  -6   59.22    1.81   0
  -2   0  -1   -0.00    0.15   0
  -2   7 -12  101.61    2.01   0
  -2   8 -16   42.11    2.05   0
  -1   3  -3  545.75    2.40   0
  -1   7 -11   -0.71    0.99   0
  -1   8 -15   -0.21    1.43   0
  -1   9 -20   40.51    2.57   0
   0 -11  -7   -0.60    1.27   0
   0 -10  -5  268.66    3.21   0
   0  -8  -2   15.29    1.15   0
   0  -7  -1   -0.31    0.84   0
   0   4  -4    0.52    0.43   0
   0   6  -8  233.25    2.37   0
   0   8 -14  198.40    3.02   0
   0   9 -19   -1.59    1.90   0
   1  -7  -1  468.29    3.19   0
   1   9 -18    4.01    1.54   0
   2  -9  -3   12.71    1.57   0
   2  -8  -2   42.40    1.28   0
   2  -6   0   63.76    1.38   0
   2  -3   1  558.95    2.47   0
   2   7 -10  219.71    2.31   0
   4 -11  -7   29.73    2.36   0
   4  -5   0  125.52    1.67   0
   4   5  -6  778.84    2.87   0
   4   8 -14   -0.27    0.90   0
   5  -9  -4   17.73    1.83   0
   5  -8  -3   -0.61    1.03   0
   5  -4   0   -1.29    0.78   0
   5  -3   0    1.30    0.46   0
   5  -2   0    0.19    0.38   0
   6  -5  -1   59.30    1.49   0
   7  -9  -6    6.16    1.58   0
   7  -5  -2    6.30    0.88   0
   8  -9  -7    6.57    2.36   0
   8  -5  -3   74.13    1.90   0
   8   1  -4  151.27    1.12   0
   8   4  -8   27.04    0.37   0
   9  -8  -7    6.92    2.08   0
   9  -7  -6   97.99    2.60   0
   9  -6  -5   10.90    1.66   0
   9  -4  -4  322.59    3.17   0
   9   5 -12    2.15    0.48   0
   9   6 -15   42.73    1.03   0
  10  -7  -8   13.86    1.71   0
  10  -5  -6   98.31    2.33   0
  10   1  -7   36.05    0.83   0
  11  -5  -8   25.77    1.98   0
 -10  -4 -16    6.59    0.85   0
  -9  -4 -12   41.50    0.76   0
  -9  -2 -12   -0.43    0.77   0
  -9   0 -13   -2.09    0.71   0
  -9   2 -16    2.31    1.15   0
  -8  -2  -9   31.78    0.73   0
  -8   0 -10    3.05    0.59   0
  -8   1 -11   11.72    0.85   0
  -8   4 -17   49.38    1.91   0
  -7  -9 -12    5.93    0.91   0
  -7   4 -14   44.86    1.86   0
  -6  -8  -8   10.57    0.79   0
  -6   6 -17   49.43    1.95   0
  -5   2  -6   -0.35    0.45   0
  -4  -8  -5   22.25    0.85   0
  -4   3  -6  121.60    1.47   0
  -4   7 -16  175.79    2.91   0
  -3  -9  -5   11.95    1.03   0
  -3  -6  -2   25.26    0.72   0
  -3   6 -11  700.99    4.55   0
  -3   8 -19   28.30    2.38   0
  -2   8 -17    1.34    1.80   0
  -1 -10  -5   51.54    1.88   0
  -1  -5   0   -0.64    0.41   0
  -1   2  -2 4520.54    5.73   0
   0  -9  -3    0.90    1.21   0
   0   7 -11    0.39    0.99   0
   0   9 -20    2.11    1.64   0
   1 -11  -6   40.13    2.34   0
   1  -6   0    1.11    0.54   0
   1  -4   1 1354.49    4.03   0
   1  -3   1  306.76    1.70   0
   1   4  -4   52.42    0.87   0
   1   6  -8   -2.20    0.78   0
   1   9 -20   41.66    2.46   0
   1   9 -19   50.69    2.10   0
   2 -10  -4   10.46    1.56   0
   2  -4   1   34.10    0.80   0
   2  -2   1  743.50    2.45   0
   2   8 -14   14.44    1.40   0
   3 -11  -6    1.82    2.05   0
   3  -6   0    0.02    0.65   0
   3  -4   1    2.17    0.64   0
   3  -3   1  152.66    1.39   0
   3   4  -4   17.18    0.51   0
   4  -8  -2   26.29    1.36   0
   4  -7  -1  129.81    2.00   0
   5  -1   0    0.15    0.36   0
   5   6  -9    2.90    0.63   0
   5   7 -12  202.48    2.17   0
   5   8 -16   -0.15    1.19   0
   6  -8  -3   33.33    1.90   0
   6   6 -10  104.76    1.31   0
   6   7 -13   -0.57    0.84   0
   6   8 -17    3.57    1.22   0
   7 -10  -7   45.31    2.76   0
   7  -8  -4  211.36    3.28   0
   7  -7  -3    2.56    1.06   0
   7  -6  -2  145.12    2.36   0
   7   0  -2  280.72    1.63   0
   8  -8  -5   12.79    1.83   0
   8  -7  -4   12.32    1.72   0
   9  -5  -4   47.50    1.74   0
  10  -7  -7    1.26    1.95   0
  10  -3  -5  102.30    2.02   0
  10  -2  -5  106.68    1.77   0
  10   0  -6    3.19    0.63   0
  10   2  -8    4.41    0.45   0
  11  -4  -7   37.41    1.92   0
  11  -3  -7   39.13    1.64   0
  11  -2  -7    8.65    1.26   0
  11   0  -8    3.51    0.80   0
  11   1  -9   18.01    0.77   0
 -10  -3 -16    7.23    1.01   0
 -10  -2 -16   17.17    1.09   0
 -10   0 -18    1.25    1.42   0
  -9  -3 -12  157.17    1.50   0
  -9   2 -17  160.76    2.79   0
  -9   3 -20  118.62    2.99   0
  -8   4 -18    1.53    1.32   0
  -7  -8 -10    0.11    0.68   0
  -7   0  -8   -1.19    0.60   0
  -7   1  -9    2.48    0.80   0
  -7   5 -18   22.26    2.01   0
  -6  -2  -5   53.20    0.59   0
  -6   0  -6  636.83    2.68   0
  -6   1  -7   19.88    0.80   0
  -6   2  -8  205.44    2.01   0
  -6   4 -12   59.68    1.75   0
  -6   6 -19  191.96    3.54   0
  -6   6 -18    5.67    1.50   0
  -5  -8  -6    4.60    0.75   0
  -5  -7  -5    8.79    0.66   0
  -5   6 -15    2.41    1.20   0
  -4   0  -3   -0.54    0.27   0
  -4   4  -8    2.36    0.68   0
  -4   5 -10   64.67    1.46   0
  -4   7 -17    0.19    1.69   0
  -3  -4  -1    2.07    0.29   0
  -3   3  -5  278.30    2.02   0
  -3   7 -15    3.17    1.61   0
  -3   8 -20    8.73    1.74   0
  -2  -6  -1   66.89    1.08   0
  -2   6 -10  739.50    4.39   0
  -2   7 -13    7.85    1.15   0
  -2   8 -18    3.70    1.89   0
  -1  -9  -3    2.90    1.10   0
  -1  -8  -2    1.39    0.69   0
  -1  -7  -1  470.07    3.05   0
  -1   4  -5 1282.05    4.23   0
  -1   6  -9  116.81    1.76   0
  -1   7 -12  587.41    4.24   0
  -1   8 -16  218.70    3.13   0
   0 -11  -6    1.99    1.30   0
   0 -10  -4   52.18    1.97   0
   0  -6   0  239.29    2.03   0
   0   8 -15   80.45    1.98   0
   1 -10  -4   38.33    1.61   0
   1   5  -6   79.73    1.23   0
   1   8 -15    1.30    1.50   0
   2  -8  -1   83.92    1.79   0
   2  -5   1   51.89    1.19   0
   2   4  -4  321.16    1.79   0
   2   6  -8   84.21    1.32   0
   3   7 -11    3.45    0.93   0
   4 -11  -6    3.40    1.66   0
   4  -6   0   77.70    1.47   0
   4  -3   1   47.14    0.96   0
   4   0   0   96.78    0.74   0
   5  -9  -3    2.41    1.61   0
   5  -7  -1  161.45    2.41   0
   5  -5   0    1.38    0.66   0
   6  -9  -4    7.72    1.37   0
   6  -6  -1   52.45    1.43   0
   6  -3   0  907.57    3.88   0
   6   0  -1    0.48    0.32   0
   6   8 -18    9.37    1.60   0
   7  -9  -5   14.79    1.64   0
   7  -4  -1  481.61    3.33   0
   7  -3  -1   21.78    0.85   0
   7  -2  -1    0.53    0.68   0
   7   7 -15    9.67    1.00   0
   8  -9  -6    5.18    2.10   0
   8  -6  -3   20.36    1.28   0
   8  -4  -2   84.61    1.69   0
   8  -3  -2  111.55    1.63   0
   8  -2  -2   63.37    1.26   0
   8   0  -3    0.63    0.43   0
   9  -8  -6   16.55    2.19   0
   9  -7  -5    4.40    1.66   0
   9  -6  -4   11.29    1.59   0
  10  -6  -6    2.18    1.38   0
  10  -5  -5    3.23    1.42   0
  10  -4  -5   83.03    1.82   0
  11  -5  -7  204.29    3.35   0
  11  -1  -7    5.74    0.90   0
  12  -3  -9  186.44    2.82   0
  12  -2  -9    7.16    1.39   0
 -10   0 -19    1.86    1.72   0
  -9   0 -14   24.18    1.25   0
  -8  -1 -10  126.71    1.51   0
  -8   1 -12    6.95    1.01   0
  -8   2 -14  125.18    2.23   0
  -8   3 -16   15.12    1.30   0
  -8   4 -20   94.72    2.79   0
  -7  -2  -7    2.36    0.37   0
  -7   5 -19    7.58    1.63   0
  -6 -10 -11   -0.08    1.15   0
  -6  -9  -9    1.17    0.92   0
  -5 -10  -9    5.21    1.20   0
  -5  -6  -4   24.12    0.59   0
  -5   4 -10   17.55    0.94   0
  -5   7 -21    6.55    1.75   0
  -4   2  -5 1863.15    4.92   0
  -3 -11  -8   36.91    1.88   0
  -3 -10  -6    4.01    1.28   0
  -3   0  -2 9358.44    6.69   0
  -3   2  -4  505.46    2.39   0
  -3   7 -16   -0.98    1.56   0
  -3   8 -21   35.88    2.16   0
  -2 -11  -7   87.10    2.13   0
  -2 -10  -5   14.57    1.39   0
  -2  -3   0   68.07    0.61   0
  -2   2  -3  383.11    1.92   0
  -2   4  -6  490.50    2.86   0
  -2   5  -8    7.08    0.72   0
  -2   7 -14  191.91    2.71   0
  -2   8 -19    3.37    1.87   0
  -1   5  -7    1.08    0.59   0
  -1   8 -17   58.40    1.99   0
   0  -4   1    0.90    0.33   0
   0  -3   1    1.41    0.25   0
   0   3  -3    0.50    0.28   0
   0   6  -9  547.18    3.53   0
   0   7 -12   -0.05    0.89   0
   0   8 -16    2.60    1.24   0
   1 -11  -5    9.11    1.89   0
   1  -9  -2    4.40    1.22   0
   1  -7   0    1.09    0.93   0
   1  -5   1    1.29    0.49   0
   2 -11  -5    2.77    1.46   0
   2  -7   0    8.44    0.82   0
   3 -11  -5   -1.52    1.90   0
   3  -9  -2   80.15    1.96   0
   3  -8  -1   94.90    1.88   0
   3  -7   0   -1.24    0.70   0
   4  -8  -1  170.45    2.57   0
   4  -4   1  939.49    3.93   0
   4  -2   1  121.71    1.21   0
   4   3  -3    0.92    0.18   0
   4   7 -12  111.52    1.82   0
   4   8 -16   10.66    1.42   0
   5  -6   0    0.65    0.95   0
   5   8 -17    2.03    1.32   0
   6 -10  -5   37.91    2.08   0
   6  -4   0    4.48    0.72   0
   6  -2   0    1.56    0.59   0
   7 -10  -6  204.45    3.75   0
   7  -8  -3   -4.79    1.76   0
   7  -7  -2    9.95    1.51   0
   7  -5  -1    6.45    0.84   0
   7   5  -9  128.29    1.11   0
   8  -8  -4    0.46    1.75   0
   8  -7  -3    0.68    1.37   0
   8  -5  -2   52.18    1.46   0
   9  -4  -3    2.27    0.84   0
   9  -3  -3   32.18    1.14   0
   9  -2  -3    2.11    0.83   0
   9   0  -4   48.14    0.90   0
   9   1  -5   27.76    0.62   0
  10  -7  -6   45.16    2.45   0
  11  -6  -7   10.95    1.96   0
  11   2 -10    0.36    0.40   0
  12  -1  -9   36.74    1.41   0
  12   0 -10    3.45    0.91   0
 -10  -2 -17   31.42    1.37   0
 -10  -1 -18    0.84    1.25   0
  -9   1 -16   -0.16    1.00   0
  -9   2 -19   -0.38    1.84   0
  -8   0 -11    1.02    0.60   0
  -8   3 -17   27.50    1.90   0
  -8   4 -21    4.67    2.05   0
  -7   2 -11  464.72    3.30   0
  -7   3 -13   28.10    1.27   0
  -7   5 -21   51.06    2.63   0
  -7   5 -20   -0.44    1.62   0
  -6   5 -16   11.03    1.24   0
  -6   6 -22   17.84    2.35   0
  -6   6 -21   -0.33    1.70   0
  -5   2  -7  114.88    1.51   0
  -4 -10  -7    7.34    1.24   0
  -4   5 -11   56.14    1.40   0
  -4   7 -20   15.64    2.06   0
  -4   7 -19   32.58    1.91   0
  -3  -8  -3    1.92    0.88   0
  -3  -5  -1  247.76    1.48   0
  -3   7 -17   37.64    2.00   0
  -2  -4   0 2032.80    3.89   0
  -2   1  -2   52.67    0.61   0
  -2   6 -11   -0.05    0.81   0
  -2   8 -21    9.53    2.12   0
  -2   8 -20    5.90    1.56   0
  -1 -10  -4   35.90    1.49   0
  -1  -6   0    0.04    0.48   0
  -1   6 -10  158.64    2.07   0
  -1   8 -18   -0.10    1.35   0
   0 -12  -7   -0.69    1.93   0
   0 -11  -5    0.13    1.60   0
   0  -9  -2    1.12    0.79   0
   0  -8  -1    5.41    0.78   0
   0  -7   0   -0.07    0.88   0
   0  -5   1    0.68    0.58   0
   0  -2   1 1758.59    3.06   0
   0   8 -17   83.42    2.18   0
   1 -10  -3    1.15    1.38   0
   1   7 -12  572.00    3.88   0
   1   8 -16  220.18    2.95   0
   2 -10  -3   13.37    1.28   0
   2  -6   1   65.86    1.38   0
   2  -1   1 2707.92    3.83   0
   2   7 -12  102.17    1.86   0
   3 -10  -3   29.50    1.65   0
   3  -6   1  522.00    3.39   0
   3  -1   1  211.28    1.23   0
   3   8 -16   10.51    1.19   0
   4 -10  -3   15.70    1.93   0
   4  -9  -2  123.44    2.32   0
   4  -7   0  197.72    2.35   0
   4   8 -17   13.02    1.45   0
   5  -8  -1  193.88    2.82   0
   5  -4   1    1.42    0.86   0
   5  -3   1  195.63    1.81   0
   6  -9  -3  114.07    2.50   0
   6  -7  -1   12.38    1.11   0
   6  -5   0  537.03    3.51   0
   6   7 -14   19.54    1.08   0
   7 -10  -5   67.84    2.78   0
   7  -9  -4   17.86    1.65   0
   7  -6  -1    5.66    1.29   0
   7  -1  -1   47.36    0.91   0
   8  -9  -5   45.91    2.14   0
   8  -6  -2    1.41    1.36   0
   8  -1  -2   50.90    1.02   0
   9  -8  -5   17.53    2.08   0
   9  -7  -4   64.47    2.22   0
   9  -5  -3   20.23    1.24   0
   9   2  -6   21.62    0.45   0
  10  -6  -5    8.44    1.43   0
  10  -4  -4    5.88    1.39   0
  10  -3  -4   30.96    1.45   0
  10   5 -15   -0.04    0.52   0
  11  -5  -6    2.70    1.82   0
  11  -4  -6   23.56    1.42   0
  11  -3  -6   35.37    1.39   0
  11  -2  -6   40.03    1.54   0
  12  -3  -8   33.91    1.90   0
 -10  -3 -17    1.72    1.02   0
 -10  -1 -19   11.84    1.49   0
  -9  -5 -13   91.05    0.96   0
  -9  -1 -14   -0.42    0.87   0
  -9   0 -15    1.49    1.04   0
  -9   1 -17   -0.37    1.36   0
  -9   2 -20   19.37    2.11   0
  -8   1 -13    3.10    1.01   0
  -7  -9 -11   18.06    0.97   0
  -7  -3  -7   24.07    0.46   0
  -7   1 -10  234.08    2.25   0
  -7   3 -14   59.27    1.82   0
  -7   5 -22   27.92    2.42   0
  -6  -5  -5   16.93    0.28   0
  -5  -1  -4    5.53    0.30   0
  -5   3  -9  562.65    3.45   0
  -5   4 -11   98.22    1.72   0
  -5   5 -14  156.56    2.40   0
  -5   6 -18   29.45    1.67   0
  -4  -8  -4   14.04    0.91   0
  -4  -5  -2  240.26    1.32   0
  -4   4  -9    5.16    0.73   0
  -4   5 -12  106.92    2.03   0
  -4   7 -21    0.13    1.97   0
  -3 -11  -7   10.15    1.52   0
  -3  -7  -2   12.89    0.62   0
  -3  -2  -1   28.08    0.13   0
  -3   5 -10  188.74    2.22   0
  -3   7 -18    2.20    1.81   0
  -2 -11  -6   18.06    1.71   0
  -2  -9  -3   11.80    0.94   0
  -2  -5   0  560.62    2.40   0
  -1 -12  -7   14.41    2.05   0
  -1 -11  -5    9.82    1.63   0
  -1  -8  -1   15.39    1.04   0
  -1   8 -19   46.00    1.96   0
   0 -10  -3   37.86    1.53   0
   0   4  -5    1.98    0.46   0
   0   5  -7   -0.77    0.48   0
   0   7 -13    1.02    0.97   0
   0   8 -18    7.15    1.41   0
   1 -11  -4    9.95    1.76   0
   1  -6   1   20.55    0.79   0
   1   3  -3  541.26    2.04   0
   1   8 -17   56.48    1.89   0
   2  -9  -1    0.05    1.32   0
   2  -8   0    4.29    1.11   0
   2   6  -9   39.67    1.03   0
   2   8 -17    2.35    1.52   0
   3  -9  -1  137.64    2.48   0
   3  -8   0    0.77    1.17   0
   3   8 -17   -0.04    1.38   0
   4 -11  -4   -0.71    1.96   0
   4  -6   1  224.93    2.31   0
   4   7 -13   -1.06    0.92   0
   4   8 -18    1.51    1.48   0
   5 -11  -5    1.66    1.65   0
   5 -10  -3   26.49    2.17   0
   5  -9  -2  112.23    2.37   0
   5  -7   0    0.52    0.90   0
   5  -5   1  324.35    2.74   0
   5   1  -1  112.05    0.65   0
   5   6 -10   39.90    1.03   0
   5   8 -19   -0.58    1.56   0
   6  -6   0  210.66    2.44   0
   6  -1   0  753.55    2.81   0
   6   4  -6   54.41    0.60   0
   6   6 -11   45.78    1.06   0
   7  -9  -3   -1.46    1.72   0
   7  -8  -2   17.50    1.86   0
   7  -4   0    1.42    0.94   0
   7   4  -7  161.92    0.89   0
   8  -8  -3   -0.34    1.66   0
   8  -4  -1   87.80    1.74   0
   8  -3  -1   73.76    1.49   0
   9  -6  -3    1.90    1.09   0
   9  -1  -3   55.45    1.13   0
  10  -7  -5    1.75    1.81   0
  10  -5  -4    3.10    1.21   0
  10  -2  -4    6.28    0.92   0
  10   4 -12    1.89    0.30   0
  11  -6  -6   -0.59    1.81   0
  11   0  -7   -1.63    0.73   0
  12  -2  -8   25.64    1.49   0
  -9  -3 -13   -0.80    0.71   0
  -9   0 -16  139.47    2.26   0
  -9   2 -21   28.15    2.13   0
  -8  -2 -10   29.35    0.80   0
  -8   0 -12   65.84    1.40   0
  -8   2 -16    8.96    1.37   0
  -8   3 -19    7.31    1.83   0
  -7  -4  -7  152.55    0.71   0
  -7  -1  -8   47.76    0.87   0
  -7   0  -9   -0.03    0.65   0
  -7   2 -12   98.18    1.67   0
  -7   4 -18   22.73    1.87   0
  -6 -10 -10   26.47    1.40   0
  -6  -8  -7    9.93    0.74   0
  -6  -3  -5   98.67    0.57   0
  -6   1  -8   70.75    1.24   0
  -6   4 -14   87.49    1.88   0
  -6   5 -18  180.37    2.94   0
  -5 -10  -8   35.86    1.45   0
  -5   0  -5    0.92    0.39   0
  -5   6 -19    1.90    1.30   0
  -4 -11  -8    1.08    1.34   0
  -4  -9  -5   15.18    0.91   0
  -4   6 -16    5.34    1.15   0
  -4   7 -22    2.09    1.73   0
  -3 -10  -5   71.30    1.94   0
  -2 -10  -4    9.59    1.33   0
  -2   5  -9  168.87    1.96   0
  -2   6 -12  229.77    2.59   0
  -1 -10  -3    1.35    1.25   0
  -1  -7   0   -2.07    0.78   0
  -1  -4   1 1374.85    3.52   0
  -1   5  -8   49.15    1.12   0
  -1   7 -15    8.13    1.41   0
  -1   8 -21   37.14    2.03   0
   0 -12  -6    8.08    2.11   0
   0 -11  -4   -1.84    1.70   0
   0  -6   1    7.97    0.72   0
   0   2  -2  105.97    0.81   0
   0   6 -10  565.18    3.57   0
   0   7 -14    3.46    1.27   0
   0   8 -20    0.62    1.89   0
   0   8 -19   -1.54    1.32   0
   1  -9  -1   20.73    1.18   0
   1  -8   0    1.21    0.70   0
   1   5  -7    0.66    0.68   0
   1   7 -13    1.97    0.93   0
   1   8 -18    0.57    1.28   0
   2 -10  -2   49.45    1.72   0
   2  -7   1    6.40    1.02   0
   2  -4   2   49.80    0.98   0
   2   8 -18    3.94    1.80   0
   3 -10  -2    2.79    1.22   0
   3  -7   1  123.17    1.98   0
   3  -4   2   80.55    1.26   0
   3   7 -13   89.06    1.76   0
   4  -8   0   14.38    1.17   0
   4  -1   1  121.15    1.03   0
   4   5  -7  203.60    1.58   0
   5 -11  -4    0.50    2.25   0
   5  -6   1   30.88    1.34   0
   5  -2   1  266.15    1.79   0
   5   0   0   -0.16    0.26   0
   6  -9  -2   79.18    2.17   0
   6  -8  -1    6.07    1.17   0
   6  -7   0    3.76    1.24   0
   6   7 -15    0.71    0.93   0
   7 -10  -4    1.73    2.02   0
   7  -7  -1    9.63    1.10   0
   7  -5   0    1.47    0.71   0
   7  -3   0   -1.22    0.54   0
   7   7 -17    1.92    1.06   0
   8  -9  -4   53.99    2.22   0
   8  -7  -2    3.14    1.14   0
   8  -5  -1   22.06    1.13   0
   8  -2  -1    9.07    0.75   0
   9  -8  -4   77.48    2.39   0
   9  -7  -3    7.78    1.74   0
   9  -5  -2   15.22    1.47   0
   9  -4  -2    0.11    0.85   0
   9  -3  -2   31.22    1.21   0
  10  -6  -4    7.32    1.35   0
  10   0  -5    0.56    0.55   0
  11  -5  -5    7.57    1.64   0
  11  -4  -5   12.39    1.59   0
  11  -3  -5   14.12    1.31   0
  12  -4  -7    1.12    1.60   0
  12  -3  -7   10.91    1.50   0
  12   0  -9    0.59    0.82   0
 -10  -3 -18    1.48    1.03   0
  -9  -4 -13    1.10    0.62   0
  -8  -1 -11   11.46    0.76   0
  -8   3 -20   75.83    2.24   0
  -7   4 -19   -0.66    1.30   0
  -6  -7  -6    5.89    0.46   0
  -6  -1  -6  123.19    1.09   0
  -6   0  -7    0.82    0.53   0
  -6   3 -12    0.73    0.76   0
  -5  -8  -5   10.26    0.74   0
  -5   4 -12    8.99    0.86   0
  -5   5 -16  220.17    3.03   0
  -4 -10  -6    4.90    1.22   0
  -4   4 -10    0.47    0.69   0
  -4   5 -13  239.20    2.70   0
  -4   6 -17   25.78    1.53   0
  -3   5 -11  173.67    2.17   0
  -3   6 -15  139.85    2.47   0
  -3   7 -21   31.46    2.22   0
  -3   7 -20    0.66    1.41   0
  -2 -11  -5    3.43    1.44   0
  -2  -6   0   77.38    1.12   0
  -2   6 -13   20.95    1.40   0
  -1 -12  -6   -0.75    1.79   0
  -1  -3   1  288.33    1.39   0
  -1   7 -16  523.38    4.43   0
   0 -10  -2    8.10    1.38   0
   0  -9  -1   -1.08    0.83   0
   0  -8   0   68.73    1.55   0
   0   8 -21   34.06    2.27   0
   1 -12  -5   13.53    2.10   0
   1 -11  -3    1.66    1.63   0
   1  -4   2  268.22    1.83   0
   1   4  -5 1329.11    3.86   0
   1   6 -10  161.03    1.92   0
   1   7 -14  142.83    2.35   0
   1   8 -20    2.88    1.71   0
   1   8 -19   46.74    1.88   0
   2 -11  -3    0.44    1.77   0
   2   3  -3  416.47    1.63   0
   2   5  -7  178.26    1.67   0
   3  -3   2  464.70    2.37   0
   3   5  -7  165.79    1.54   0
   3   8 -19   31.89    1.87   0
   4  -7   1  130.13    1.94   0
   4  -4   2   91.35    1.40   0
   4   6 -10    1.24    0.66   0
   4   7 -14    0.34    0.96   0
   5  -9  -1  112.02    2.34   0
   5  -8   0    0.47    0.99   0
   6  -5   1   63.07    1.37   0
   6  -4   1   95.95    1.47   0
   6  -3   1  126.76    1.51   0
   7  -6   0    0.57    0.93   0
   7  -2   0    0.05    0.46   0
   8  -9  -3   28.51    2.13   0
   8  -8  -2   16.13    1.76   0
   8  -6  -1   14.61    1.14   0
   8   5 -11  109.86    1.10   0
   9  -6  -2   41.18    1.79   0
   9  -2  -2    4.80    0.82   0
   9   4 -10    4.09    0.30   0
   9   5 -13   91.04    1.09   0
  10  -7  -4    7.53    1.84   0
  10  -5  -3   -0.82    1.42   0
  10  -4  -3  163.90    2.46   0
  10  -3  -3  113.57    1.97   0
  11  -6  -5    3.38    1.81   0
  11  -2  -5   24.03    1.24   0
  -9  -6 -14    0.89    0.45   0
  -9  -2 -14    5.25    0.81   0
  -9   0 -17    1.44    1.23   0
  -8  -8 -12    0.50    0.36   0
  -8  -3 -10  228.87    1.57   0
  -7  -7  -8  153.00    1.00   0
  -7   1 -11    6.43    0.70   0
  -7   2 -13   25.20    1.07   0
  -7   3 -16    0.46    1.01   0
  -7   4 -21   36.63    2.38   0
  -7   4 -20  102.71    2.49   0
  -6  -9  -8    4.84    0.82   0
  -5  -7  -4  664.80    2.69   0
  -5   3 -10  169.61    2.00   0
  -5   4 -13    5.74    1.15   0
  -5   5 -17    3.42    1.39   0
  -5   6 -23    2.12    1.66   0
  -4  -6  -2   72.01    0.90   0
  -4   3  -8  225.21    2.03   0
  -4   5 -14    2.46    1.22   0
  -4   6 -18   23.45    1.52   0
  -3 -11  -6    1.12    1.34   0
  -3  -9  -3    0.12    0.94   0
  -3  -8  -2  324.76    2.57   0
  -3   7 -23    6.31    2.15   0
  -3   7 -22   56.96    2.26   0
  -2  -9  -2  162.68    2.27   0
  -2  -8  -1   78.15    1.51   0
  -2  -2   0 3779.74    2.89   0
  -2   5 -10  312.76    2.68   0
  -2   7 -19   32.35    2.16   0
  -1 -11  -4    9.22    1.36   0
  -1   7 -17    8.37    1.52   0
   0 -12  -5  192.30    3.58   0
   0 -11  -3   -0.24    1.51   0
   0  -7   1   -2.07    0.80   0
   0   5  -8   -0.18    0.50   0
   0   6 -11  905.03    4.55   0
   0   7 -15   -0.07    0.96   0
   0   8 -23   47.62    2.55   0
   0   8 -22   68.12    2.42   0
   1  -3   2  128.48    1.12   0
   1   8 -21   37.69    2.17   0
   2  -9   0   44.34    1.65   0
   2  -8   1   79.22    1.77   0
   2   4  -5   50.68    0.82   0
   2   6 -10  744.37    3.79   0
   2   7 -14  192.11    2.39   0
   2   8 -20    4.45    1.43   0
   3 -10  -1   18.49    1.82   0
   3  -9   0    2.74    0.99   0
   3   4  -5  395.30    1.84   0
   3   6 -10    4.61    0.67   0
   3   7 -14   13.55    1.19   0
   3   8 -20    9.97    1.73   0
   4  -9   0   56.63    1.97   0
   4  -6   2   74.88    1.62   0
   4  -3   2    7.64    0.51   0
   4   8 -21    5.05    1.97   0
   5 -11  -3    9.32    2.12   0
   5  -7   1  160.42    2.25   0
   5  -4   2   34.58    1.07   0
   5   5  -8   27.26    0.72   0
   5   7 -15   28.60    1.33   0
   6  -9  -1   33.34    2.00   0
   6  -8   0  386.33    3.90   0
   6  -6   1   50.78    1.39   0
   6  -2   1  161.72    1.55   0
   6   7 -16   15.05    1.02   0
   7 -10  -3   -1.33    1.54   0
   7  -9  -2   13.88    1.62   0
   7  -8  -1   15.74    1.38   0
   7  -7   0    1.94    1.33   0
   7   6 -13   14.79    0.84   0
   7   7 -18   14.69    1.40   0
   8  -7  -1    1.01    1.35   0
   8   0  -2   49.26    0.82   0
   9  -8  -3    0.73    1.44   0
   9  -7  -2    5.07    1.60   0
  10  -6  -3    2.13    1.57   0
  12  -2  -7  143.26    2.29   0
  -9  -3 -14   30.08    1.04   0
  -9  -1 -16    0.70    1.14   0
  -9   0 -18   23.56    1.57   0
  -9   1 -21    2.00    1.67   0
  -8   0 -13   -0.27    0.70   0
  -8   1 -15    2.77    0.89   0
  -7   0 -10  283.92    2.25   0
  -7   2 -14  143.17    2.15   0
  -7   4 -23    5.10    2.31   0
  -7   4 -22   78.15    2.51   0
  -6   1  -9  134.81    1.61   0
  -6   5 -23   86.36    2.63   0
  -6   5 -22   56.02    2.31   0
  -5 -10  -7   15.43    1.16   0
  -5   5 -18   10.65    1.60   0
  -4 -11  -7   30.84    1.74   0
  -4  -8  -3   35.88    1.01   0
  -4   1  -5 1623.68    4.10   0
  -4   4 -11  186.24    2.15   0
  -4   6 -20   83.21    2.60   0
  -4   6 -19   31.01    1.63   0
  -3 -10  -4   30.49    1.55   0
  -3   3  -7  586.36    3.00   0
  -2 -12  -6   43.57    2.19   0
  -2 -10  -3   12.65    1.10   0
  -2   6 -14   77.32    1.76   0
  -2   7 -20    5.06    1.40   0
  -1 -10  -2   35.87    1.62   0
  -1  -9  -1   20.29    1.04   0
  -1  -8   0   -0.57    0.85   0
  -1   2  -3  741.89    2.40   0
  -1   6 -13    1.99    1.12   0
  -1   7 -18  129.55    2.70   0
   0   3  -4   -0.38    0.41   0
   0   4  -6  767.19    3.18   0
   0   7 -16   -0.89    0.98   0
   1 -10  -1    1.67    1.02   0
   1  -9   0    0.42    0.90   0
   1  -8   1   14.13    1.10   0
   1  -6   2    0.59    0.55   0
   1   5  -8   48.55    1.08   0
   1   6 -11  259.49    2.50   0
   2 -11  -2   36.40    2.20   0
   2   7 -15   -1.64    1.18   0
   2   8 -22    0.97    1.83   0
   3  -7   2   11.42    1.06   0
   3  -2   2   19.37    0.51   0
   4  -8   1  174.03    2.38   0
   5 -10  -1    2.17    1.77   0
   5  -9   0    1.32    1.51   0
   5  -6   2   80.12    1.69   0
   5  -3   2    5.43    0.71   0
   5  -1   1  113.56    1.06   0
   6  -7   1   11.40    1.32   0
   7  -5   1    5.90    1.09   0
   7  -4   1  483.96    3.28   0
   7   0  -1    0.49    0.33   0
   7   1  -2  113.74    0.84   0
   7   7 -19   13.15    1.35   0
   8  -9  -2   22.80    2.07   0
   8  -6   0   11.63    1.35   0
   8  -5   0   11.59    1.01   0
   8  -4   0   41.13    1.19   0
   8  -3   0  547.47    3.35   0
   8  -1  -1    0.80    0.59   0
   8   1  -3  253.52    1.34   0
   9  -5  -1   62.58    1.80   0
   9  -4  -1  206.59    2.42   0
   9  -3  -1   66.53    1.46   0
   9   0  -3   -0.32    0.50   0
  10  -7  -3   39.80    2.28   0
  10  -2  -3  114.79    1.65   0
  11  -6  -4   -0.58    1.79   0
  11  -5  -4   15.71    1.50   0
  11  -4  -4    2.28    1.09   0
  11  -3  -4    1.43    1.25   0
  12  -4  -6   19.45    1.51   0
  12  -3  -6   42.10    1.83   0
  -9  -2 -15   32.57    1.21   0
  -9   0 -19   -3.01    1.49   0
  -8   2 -19    4.71    1.28   0
  -7  -2  -8   31.54    0.66   0
  -7  -1  -9    1.75    0.60   0
  -7   1 -12    8.01    0.92   0
  -7   3 -18   55.35    1.97   0
  -6   2 -11  537.33    3.35   0
  -6   3 -14    0.45    1.18   0
  -5  -5  -3    0.55    0.23   0
  -5  -4  -3   63.44    0.34   0
  -5   1  -7  714.57    3.07   0
  -5   3 -11  690.17    3.87   0
  -4 -10  -5    4.29    1.08   0
  -4  -1  -3  773.04    1.82   0
  -4   3  -9  111.54    1.63   0
  -4   5 -15   84.21    1.85   0
  -4   6 -22   10.99    2.14   0
  -3 -11  -5   -1.63    1.30   0
  -3  -7  -1  119.84    1.36   0
  -3   6 -17  363.47    3.67   0
  -2 -11  -4    0.07    1.47   0
  -2  -7   0    8.59    0.62   0
  -2   3  -6  540.76    2.67   0
  -2   4  -8  525.46    3.00   0
  -2   6 -15  143.82    2.31   0
  -2   7 -23   -0.16    1.98   0
  -2   7 -22  136.25    3.09   0
  -2   7 -21   -0.32    1.44   0
   0 -12  -4   19.28    2.11   0
   0 -10  -1   -1.90    1.37   0
   0  -9   0   -0.44    0.79   0
   0  -8   1    3.04    0.94   0
   0  -5   2    1.06    0.43   0
   0  -4   2  817.18    2.92   0
   0   6 -12   28.23    1.11   0
   0   7 -17    0.98    1.05   0
   1 -11  -2   -0.72    1.29   0
   1  -7   2    9.78    0.96   0
   1   7 -16  519.73    4.17   0
   2 -12  -3   69.23    2.76   0
   2  -7   2   52.04    1.25   0
   2   6 -11    0.48    0.87   0
   3 -12  -3    5.86    2.39   0
   3   6 -11  704.18    3.72   0
   3   7 -15    3.48    0.94   0
   4  -2   2  569.69    2.45   0
   4   6 -11   30.92    0.90   0
   6 -10  -1   20.65    2.00   0
   6  -9   0   12.38    1.86   0
   6  -5   2  132.51    1.97   0
   6  -4   2   15.69    0.99   0
   7 -10  -2    4.67    1.60   0
   7  -9  -1   38.99    1.83   0
   7  -8   0   -1.28    1.20   0
   7  -6   1    1.87    0.97   0
   7  -3   1   19.89    0.82   0
   7  -1   0   -1.05    0.45   0
   7   6 -14   14.82    0.87   0
   8  -8  -1   -1.56    1.22   0
   8  -7   0   38.91    1.76   0
   9  -8  -2   73.20    2.25   0
   9  -6  -1   58.86    1.78   0
   9   1  -4    1.48    0.42   0
  10  -6  -2    2.72    1.66   0
  10  -5  -2   63.94    1.73   0
  10  -4  -2    0.99    0.95   0
  10  -3  -2   20.99    1.20   0
  11   0  -6   41.05    0.96   0
  -9  -1 -17   -0.68    1.09   0
  -9   0 -20   18.68    1.70   0
  -8   0 -14   14.60    0.91   0
  -8   2 -21    5.32    1.66   0
  -7   3 -19    8.90    1.32   0
  -6  -6  -5   16.32    0.38   0
  -6   0  -8  746.20    3.13   0
  -6   4 -19    4.86    1.56   0
  -5   5 -21   89.00    2.52   0
  -4  -7  -2   42.24    0.90   0
  -4   0  -4  181.74    1.16   0
  -4   4 -12    1.85    0.75   0
  -4   5 -16   16.02    1.19   0
  -4   6 -24   -0.08    1.62   0
  -4   6 -23    1.03    1.52   0
  -3   4 -10   45.82    1.13   0
  -3   6 -19  130.26    2.69   0
  -2   6 -16  120.20    2.33   0
  -2   7 -24    6.87    1.80   0
  -1  -7   1  472.90    2.88   0
  -1   5 -10    4.85    0.73   0
  -1   6 -14  111.94    1.91   0
  -1   7 -21   39.40    2.21   0
  -1   7 -20   10.77    1.44   0
   0 -11  -2    0.56    1.24   0
   0  -6   2    6.60    0.58   0
   0  -3   2    0.56    0.37   0
   0   5  -9   -0.21    0.54   0
   0   6 -13  422.60    3.36   0
   0   7 -18    0.81    1.15   0
   1 -12  -3    0.64    1.89   0
   1 -10   0   -1.27    1.25   0
   1   6 -12  141.55    2.00   0
   1   7 -17   10.43    1.45   0
   2 -11  -1   46.84    2.13   0
   2 -10   0   11.34    1.23   0
   2  -9   1   -0.48    0.95   0
   2  -8   2   45.49    1.46   0
   2  -5   3   10.08    0.85   0
   3 -10   0    0.70    1.17   0
   3  -9   1  134.24    2.24   0
   3  -8   2  330.88    3.19   0
   3  -5   3   10.64    0.72   0
   3  -4   3  556.28    2.89   0
   3   5  -8  109.65    1.34   0
   3   7 -16   -0.16    1.13   0
   4 -11  -1   10.34    1.83   0
   4 -10   0  108.75    2.35   0
   4  -8   2   24.88    1.42   0
   5 -10   0    0.80    1.64   0
   5  -9   1  114.62    2.45   0
   5  -7   2  140.15    2.12   0
   5  -2   2    0.88    0.51   0
   5   6 -12  133.17    1.69   0
   5   7 -17   -1.44    1.12   0
   6  -6   2  119.12    1.92   0
   6  -3   2  279.72    2.20   0
   6   0   0 1423.32    3.25   0
   6   6 -13   29.49    1.07   0
   7  -7   1    7.69    1.03   0
   8  -9  -1    1.16    1.80   0
   8  -2   0  266.60    2.13   0
   9  -7  -1    3.73    1.25   0
   9  -2  -1   35.22    1.07   0
  10  -7  -2    6.90    1.91   0
  10  -1  -3   93.89    1.37   0
  10   0  -4   18.09    0.76   0
  11  -5  -3   36.25    1.98   0
  11  -4  -3   33.84    1.81   0
  11  -2  -4    7.77    1.01   0
  12  -4  -5    9.29    1.57   0
  12  -2  -6    1.06    0.84   0
  12   0  -8   20.83    0.93   0
  -9  -1 -18   -0.08    1.13   0
  -9   0 -21   -0.09    1.51   0
  -8  -1 -13    2.49    0.84   0
  -8   0 -15   -1.68    0.96   0
  -8   1 -18   52.25    1.74   0
  -8   2 -23   63.12    2.43   0
  -8   2 -22   63.04    2.15   0
  -7   0 -11    5.36    0.79   0
  -7   1 -13    0.10    0.85   0
  -7   2 -16  223.13    2.80   0
  -7   3 -21   29.64    2.08   0
  -6  -4  -5  347.21    0.68   0
  -6  -2  -6  265.04    1.35   0
  -6   1 -10   60.34    1.26   0
  -6   3 -15   36.50    1.31   0
  -6   4 -21   31.43    2.11   0
  -6   4 -20    9.89    1.43   0
  -5  -9  -5    7.84    0.87   0
  -5  -8  -4    4.29    0.70   0
  -5  -2  -4  257.74    1.00   0
  -5   0  -6  181.56    1.39   0
  -5   3 -12  259.04    2.47   0
  -5   5 -22    3.45    1.45   0
  -4   4 -13  296.01    2.83   0
  -3  -8  -1   99.68    1.47   0
  -3  -5   0    0.82    0.36   0
  -3   1  -4 1920.61    3.97   0
  -3   5 -14   35.51    1.26   0
  -3   6 -21   20.12    1.85   0
  -3   6 -20  181.02    2.92   0
  -2  -8   0    6.43    0.87   0
  -2  -5   1   51.62    0.82   0
  -2   4  -9   16.34    0.95   0
  -2   6 -17   18.86    1.51   0
  -1 -12  -4   89.82    2.42   0
  -1 -10  -1    1.55    1.24   0
  -1  -9   0    3.79    0.79   0
  -1   6 -15   11.49    1.35   0
  -1   7 -24   15.66    2.26   0
   0 -12  -3   35.76    2.37   0
   0  -7   2    0.73    0.78   0
   0   7 -20   -4.91    1.65   0
   0   7 -19    2.19    1.17   0
   1 -11  -1   54.70    2.16   0
   1  -8   2    1.58    1.07   0
   1   4  -6  205.46    1.58   0
   1   7 -18  131.03    2.52   0
   2 -12  -2   13.26    2.11   0
   2  -4   3  350.48    2.16   0
   2   6 -12  226.87    2.34   0
   2   7 -17    5.81    1.05   0
   3   6 -12  109.48    1.67   0
   4  -4   3 1012.42    4.00   0
   4   6 -12   34.87    1.12   0
   4   7 -17   -0.38    1.22   0
   5  -8   2    6.25    1.31   0
   5   7 -18    1.57    1.33   0
   6 -10   0   32.86    2.14   0
   6  -9   1   35.66    1.91   0
   6  -7   2    3.51    0.95   0
   6  -1   1   35.10    0.73   0
   6   7 -19    1.97    1.03   0
   7 -10  -1    3.41    1.56   0
   7  -9   0   -1.36    1.34   0
   7  -8   1   16.04    1.68   0
   7  -5   2    6.78    1.13   0
   7  -2   1    2.70    0.46   0
   8  -8   0   52.87    1.81   0
   8  -6   1   13.05    1.35   0
   8  -5   1   17.28    1.05   0
   8  -4   1   97.22    1.61   0
   9  -9  -2    3.08    1.65   0
   9  -8  -1   55.58    2.02   0
   9  -6   0   -1.87    1.36   0
   9  -5   0   -0.67    0.95   0
   9  -4   0    0.19    1.05   0
   9   5 -14   25.57    0.80   0
  10  -8  -2   -0.72    1.96   0
  10  -5  -1   10.28    1.36   0
  10  -2  -2   28.64    1.09   0
  11  -6  -3   17.94    1.60   0
  11  -3  -3   67.19    1.72   0
  11   2  -9    0.34    0.30   0
  12  -3  -5  101.81    2.15   0
  -9  -1 -19   23.59    1.55   0
  -8  -3 -11   26.16    0.75   0
  -8   1 -19   -0.45    1.44   0
  -7   3 -23   44.12    2.30   0
  -6  -1  -7   19.42    0.52   0
  -6   2 -13  142.31    1.99   0
  -6   4 -24   22.98    2.21   0
  -5 -10  -6    4.26    1.07   0
  -5   2 -10   84.12    1.48   0
  -5   4 -17    2.44    1.30   0
  -5   5 -25    9.28    1.83   0
  -5   5 -24  140.38    3.07   0
  -4  -9  -3   -0.48    0.86   0
  -4   3 -10    0.28    0.61   0
  -4   5 -18    0.80    1.04   0
  -3  -6   0    0.11    0.45   0
  -3  -4   0    0.42    0.23   0
  -3   4 -11  105.52    1.60   0
  -3   5 -15    1.48    0.95   0
  -3   6 -23   -0.19    1.91   0
  -2 -11  -3   -1.11    1.10   0
  -2  -6   1   65.58    0.97   0
  -2  -4   1   26.82    0.49   0
  -2   5 -13  273.35    2.77   0
  -2   6 -18    7.14    1.11   0
  -1 -11  -2   -0.78    1.20   0
  -1  -8   1   13.73    0.84   0
  -1  -5   2  865.38    3.20   0
  -1   4  -8   57.84    1.13   0
  -1   5 -11  256.76    2.38   0
   0 -11  -1   -2.06    1.62   0
   0 -10   0   35.76    1.43   0
   0  -9   1   -0.26    0.80   0
   0   4  -7   34.53    0.80   0
   0   5 -10    0.27    0.57   0
   0   6 -14  362.32    3.14   0
   0   7 -22    0.07    1.98   0
   0   7 -21    0.61    1.30   0
   1 -12  -2    9.35    1.98   0
   1  -5   3  327.85    2.19   0
   1   3  -4  125.33    1.02   0
   1   6 -13    1.73    0.73   0
   1   7 -20   10.24    1.65   0
   1   7 -19    7.27    1.27   0
   2  -9   2  160.70    2.48   0
   2  -7   3   37.83    1.14   0
   2  -3   3  398.21    2.11   0
   2   4  -6  519.98    2.34   0
   2   7 -18  165.21    2.48   0
   3 -11   0   -1.42    1.94   0
   3 -10   1   19.79    1.43   0
   3  -9   2   72.12    1.91   0
   3  -3   3  552.60    2.55   0
   3   7 -18    1.94    1.42   0
   4 -11   0    3.19    1.76   0
   4 -10   1   13.85    1.70   0
   4  -7   3   82.90    1.64   0
   4   7 -18   54.27    1.79   0
   5  -7   3   10.75    1.28   0
   5  -6   3   14.11    0.97   0
   5  -4   3   68.74    1.22   0
   5   5  -9    4.59    0.55   0
   5   6 -13  106.18    1.60   0
   5   7 -19   37.68    1.81   0
   6 -11  -1   24.78    2.07   0
   6  -8   2   15.66    1.58   0
   6   1  -1   33.10    0.42   0
   7  -7   2    5.93    1.30   0
   7  -6   2  148.46    2.18   0
   7  -4   2  861.40    4.18   0
   7   6 -15    1.15    0.76   0
   8  -9   0   16.63    1.94   0
   8  -7   1    3.12    1.10   0
   8  -3   1   77.51    1.42   0
   8   6 -17    2.78    0.93   0
   9  -9  -1  114.59    3.12   0
   9  -7   0    0.84    1.21   0
   9  -3   0    0.86    0.86   0
  10  -7  -1   33.11    1.99   0
  10  -6  -1    5.18    1.23   0
  10  -4  -1   94.12    1.81   0
  12  -4  -4    0.97    1.46   0
  -9  -6 -15   44.41    0.90   0
  -9  -4 -15   29.78    0.99   0
  -9  -3 -16    0.11    0.87   0
  -8  -1 -14   71.06    1.45   0
  -8   0 -16  141.13    2.02   0
  -7  -3  -8   39.01    0.61   0
  -7  -1 -10  223.07    1.78   0
  -7   0 -12  718.25    3.65   0
  -7   1 -14    9.95    0.84   0
  -7   2 -18   16.32    1.47   0
  -6 -10  -8    5.00    0.91   0
  -6   3 -17    7.20    1.04   0
  -5   3 -13   57.00    1.34   0
  -4 -10  -4   25.77    1.11   0
  -4   1  -6 1143.72    3.50   0
  -4   4 -14   27.15    1.08   0
  -4   5 -20   -0.62    1.47   0
  -2 -12  -4    2.25    1.70   0
  -2  -7   1    6.44    0.73   0
  -2   3  -7  403.73    2.37   0
  -2   6 -20   20.49    1.84   0
  -2   6 -19   11.33    1.32   0
  -1 -12  -3    0.55    1.63   0
  -1  -6   2    0.87    0.48   0
  -1  -4   2  268.64    1.57   0
   0 -12  -2   49.66    2.27   0
   0  -8   2   19.43    0.95   0
   0   6 -15   17.06    1.33   0
   0   7 -24    0.64    1.54   0
   0   7 -23   -0.40    1.46   0
   1 -11   0    2.40    1.61   0
   1 -10   1    0.70    1.25   0
   1  -9   2    5.88    1.15   0
   1  -7   3   83.59    1.54   0
   1   7 -22   68.84    2.39   0
   2 -11   0    5.00    1.33   0
   2  -8   3  213.27    2.52   0
   2   5  -9  174.04    1.69   0
   2   6 -13   21.27    0.96   0
   2   7 -20    6.10    1.58   0
   3  -8   3    1.66    1.21   0
   3  -1   2  136.28    1.01   0
   3   0   1    0.25    0.14   0
   3   4  -6  350.09    1.81   0
   3   5  -9    0.84    0.59   0
   3   6 -13    0.01    0.83   0
   3   7 -19   -0.24    1.32   0
   4  -1   2   47.82    0.69   0
   4   0   1   -0.06    0.23   0
   4   4  -6   41.43    0.67   0
   4   5  -9    0.68    0.60   0
   4   6 -13    3.17    0.85   0
   4   7 -19   30.96    1.48   0
   5 -11   0    0.56    1.51   0
   5  -3   3    1.43    0.46   0
   5   3  -4  255.83    0.93   0
   5   7 -20   73.44    2.07   0
   6  -6   3   41.23    1.28   0
   6  -5   3   24.82    0.98   0
   6  -4   3    7.24    0.94   0
   6  -2   2    3.06    0.48   0
   7 -10   0    1.45    1.54   0
   7  -9   1   32.58    1.71   0
   7  -3   2  101.53    1.41   0
   8  -8   1    2.71    1.49   0
   8  -1   0  494.23    2.51   0
   8   4  -9    0.28    0.31   0
   8   6 -18   19.02    1.18   0
   9  -8   0    2.69    1.74   0
   9  -5   1   68.59    1.81   0
  10  -8  -1    9.48    2.01   0
  10  -3  -1  189.69    2.15   0
  10   1  -5   65.68    0.83   0
  11  -6  -2   -0.70    1.31   0
  11  -5  -2   81.49    2.01   0
  11  -4  -2   -0.86    1.24   0
  11  -2  -3    0.29    0.90   0
  12  -3  -4    3.13    1.27   0
  12  -2  -5   46.88    1.45   0
  12  -1  -6   39.00    1.17   0
  -9  -5 -15   19.64    0.86   0
  -9  -2 -18   13.31    1.24   0
  -9  -1 -21    2.09    1.24   0
  -8   0 -17   -0.13    1.07   0
  -8   1 -22   34.67    1.94   0
  -7  -2  -9   70.24    0.95   0
  -7   1 -15   15.15    1.21   0
  -7   2 -19  108.79    2.17   0
  -6  -7  -5  127.01    1.00   0
  -6   0  -9    1.04    0.58   0
  -6   1 -11   40.08    1.01   0
  -6   3 -19    1.27    1.31   0
  -6   3 -18  195.47    2.65   0
  -5 -11  -7    0.82    1.15   0
  -5  -7  -3   12.49    0.57   0
  -5   3 -14   31.48    1.31   0
  -5   4 -19   43.09    1.57   0
  -4 -11  -5   10.89    1.31   0
  -4  -6  -1  205.71    1.39   0
  -4  -5  -1   17.72    0.42   0
  -4   3 -11   60.93    1.25   0
  -4   5 -22    6.76    1.77   0
  -4   5 -21   61.61    1.95   0
  -3 -10  -2    1.67    1.20   0
  -3  -9  -1  135.37    1.88   0
  -3  -7   0    0.51    0.40   0
  -3   0  -3    0.16    0.20   0
  -3   3  -9   63.00    1.21   0
  -3   4 -12    1.00    0.69   0
  -3   5 -17   56.42    1.83   0
  -2 -10  -1   40.44    1.37   0
  -2  -9   0   37.63    1.12   0
  -2   2  -5 1186.18    3.39   0
  -2   4 -10   30.05    0.95   0
  -2   6 -22    0.66    1.72   0
  -2   6 -21    2.64    1.22   0
  -1 -11  -1   54.62    2.02   0
  -1 -10   0    2.04    0.94   0
  -1  -9   1   21.03    1.23   0
  -1   5 -12  287.17    2.53   0
  -1   6 -18   -0.87    1.29   0
   0 -10   1   -1.64    1.23   0
   0  -6   3  306.49    2.25   0
   0  -5   3   -0.10    0.45   0
   0   2  -3 7957.16    6.93   0
   0   3  -5    0.18    0.29   0
   0   5 -11   -0.21    0.82   0
   0   6 -16  380.51    3.44   0
   1  -8   3  167.27    2.21   0
   1   7 -24   16.84    2.03   0
   1   7 -23   47.09    1.94   0
   2   6 -14   76.14    1.55   0
   3 -11   1   48.12    2.20   0
   3 -10   2    1.77    1.54   0
   3  -5   4  103.39    1.53   0
   3   7 -21   32.19    1.95   0
   4 -11   1   12.22    1.81   0
   4 -10   2    5.70    1.53   0
   4  -5   4    1.98    0.88   0
   4   7 -21   -1.24    1.60   0
   4   7 -20   14.40    1.32   0
   5   6 -14  182.03    2.07   0
   5   7 -22    0.18    1.73   0
   6 -11   0   19.98    1.94   0
   6  -7   3   93.75    1.85   0
   7  -8   2   14.34    1.38   0
   7  -6   3  133.12    2.22   0
   7  -5   3   53.29    1.45   0
   8  -9   1    1.91    1.76   0
   8  -7   2    4.10    1.46   0
   8  -6   2   -1.68    0.92   0
   8  -5   2   45.26    1.35   0
   8  -4   2   80.70    1.60   0
   8  -2   1   10.73    0.80   0
   8   0  -1   -1.19    0.40   0
   9  -9   0    1.12    2.03   0
   9  -7   1    4.60    1.63   0
   9  -6   1   52.43    1.65   0
   9  -4   1  199.13    2.40   0
   9  -2   0   -1.26    0.71   0
   9   0  -2    1.92    0.48   0
  10  -6   0   14.13    1.62   0
  10  -5   0   34.33    1.61   0
  10   4 -13   52.50    0.79   0
  11  -3  -2   42.09    1.51   0
  11   0  -5    0.82    0.58   0
  12  -5  -3    0.58    1.76   0
  12   0  -7   -0.28    0.68   0
  -8  -3 -12   14.48    0.78   0
  -8  -2 -13   97.88    1.41   0
  -8  -1 -15    3.62    0.95   0
  -8   0 -18   20.35    1.35   0
  -7  -9  -9   -0.38    0.58   0
  -7  -8  -8   14.23    0.50   0
  -7   0 -13    0.14    0.76   0
  -7   1 -16    4.58    1.09   0
  -7   2 -21   -2.22    1.48   0
  -6   3 -21  210.62    3.15   0
  -5 -10  -5   -0.88    1.03   0
  -5  -9  -4   21.48    0.89   0
  -5   2 -11  333.35    2.52   0
  -5   4 -22   12.18    1.69   0
  -5   4 -21   16.08    1.71   0
  -4   5 -24    1.01    1.46   0
  -3 -11  -3    1.72    1.22   0
  -3   4 -13    6.76    1.05   0
  -2 -12  -3   67.21    2.33   0
  -2   5 -15   15.01    1.04   0
  -2   6 -25    1.68    1.54   0
  -2   6 -23   -0.17    1.37   0
  -1 -12  -2   11.98    1.97   0
  -1   2  -4  114.21    0.98   0
  -1   4  -9  232.80    1.98   0
  -1   6 -20   33.78    1.79   0
   0 -12  -1   41.20    2.23   0
   0 -11   0    1.69    1.19   0
   0  -9   2   -0.40    0.72   0
   0  -7   3   -0.31    0.60   0
   0  -4   3    1.64    0.34   0
   0   4  -8  671.68    3.08   0
   0   6 -17   26.99    1.66   0
   1   4  -7   62.63    0.93   0
   1   6 -15   14.40    1.03   0
   2 -12   0    4.14    1.97   0
   2 -11   1   47.43    1.79   0
   2 -10   2   54.48    1.66   0
   2  -9   3   13.47    1.45   0
   2  -6   4   21.63    0.88   0
   2  -5   4  516.24    2.87   0
   2  -1   2   51.02    0.56   0
   2   3  -4    4.12    0.26   0
   2   5 -10  320.03    2.34   0
   3 -12   0   -0.08    2.00   0
   3  -9   3   -0.42    0.93   0
   3  -7   4   -0.07    0.69   0
   3   6 -14  107.71    1.76   0
   3   7 -23    6.15    1.75   0
   3   7 -22   65.45    2.00   0
   4  -9   3    1.09    1.03   0
   4  -4   4    0.82    0.57   0
   4  -2   3    5.55    0.43   0
   4   6 -14   24.38    1.12   0
   4   7 -23   36.36    2.02   0
   4   7 -22    1.62    1.23   0
   5 -10   2   -0.15    1.25   0
   5  -9   3    0.75    1.44   0
   5  -7   4  644.91    4.30   0
   5  -6   4   23.87    1.01   0
   5  -5   4  237.96    2.24   0
   5  -1   2   27.97    0.62   0
   5   0   1   -0.42    0.25   0
   5   5 -10   30.01    0.83   0
   6  -8   3   33.31    1.41   0
   6  -3   3  105.80    1.35   0
   7 -10   1    3.05    1.55   0
   7  -9   2   10.87    1.71   0
   7  -7   3    1.08    1.22   0
   7  -4   3  223.76    2.30   0
   7  -2   2  147.77    1.56   0
   7   0   0   -0.03    0.35   0
   7   4  -8   81.64    0.78   0
   7   6 -17   11.64    1.18   0
   8  -8   2   13.01    1.69   0
   9  -8   1   41.29    2.29   0
   9  -3   1   55.85    1.34   0
  10  -8   0    3.70    1.95   0
  10  -7   0   30.56    1.68   0
  10  -4   0   21.93    1.12   0
  10  -2  -1   53.36    1.23   0
  10  -1  -2   42.38    0.99   0
  11  -6  -1    1.65    1.75   0
  11  -5  -1  141.75    2.63   0
  12  -4  -3  114.50    2.37   0
  -9  -5 -16   82.72    1.37   0
  -9  -3 -18   14.15    1.19   0
  -9  -2 -20   18.86    1.20   0
  -8  -1 -16    4.47    0.94   0
  -8   0 -20   -2.41    1.30   0
  -8   0 -19    1.75    1.20   0
  -7  -1 -11    6.71    0.54   0
  -7   2 -24   29.84    2.09   0
  -7   2 -23   82.64    2.21   0
  -6  -1  -8   73.76    0.96   0
  -6   2 -16  113.46    1.97   0
  -6   3 -25   46.75    2.42   0
  -6   3 -24    6.63    1.80   0
  -6   3 -22   28.71    1.61   0
  -5   0  -7    1.43    0.44   0
  -5   1  -9   17.46    0.70   0
  -5   2 -12  505.05    3.20   0
  -5   3 -16    4.77    1.17   0
  -5   4 -26   54.32    2.63   0
  -5   4 -25    7.96    1.97   0
  -5   4 -24    1.54    1.39   0
  -4 -10  -3   16.87    1.24   0
  -4  -9  -2  137.51    1.79   0
  -4  -7  -1  127.26    1.30   0
  -4   0  -5    0.45    0.33   0
  -3  -8   0   -0.10    0.51   0
  -3   2  -7   55.02    0.91   0
  -3   5 -19    1.69    1.02   0
  -2  -3   1  571.54    1.66   0
  -2   3  -8   41.03    0.96   0
  -2   4 -11   15.25    0.79   0
  -2   5 -16    1.25    1.13   0
  -1  -3   2  124.52    0.93   0
  -1   6 -22    8.55    1.75   0
   0  -8   3  212.34    2.33   0
   0  -2   2  107.78    0.79   0
   0   5 -12   -1.43    0.60   0
   0   6 -18  451.77    3.86   0
   1 -12   0   -1.58    1.78   0
   1 -10   2   33.10    1.42   0
   1  -6   4  123.54    1.62   0
   1  -5   4 1401.65    4.48   0
   1   5 -11  253.16    2.27   0
   2  -2   3  395.63    1.83   0
   2   0   1   -0.09    0.10   0
   3  -8   4  593.11    4.05   0
   3   5 -10  183.51    1.77   0
   3   6 -15  139.96    1.98   0
   4  -8   4   13.82    1.11   0
   4   5 -10   68.74    1.14   0
   4   6 -15   25.39    1.15   0
   5  -8   4    3.96    1.34   0
   5   6 -15    2.04    0.85   0
   6 -10   2    0.99    1.37   0
   6  -9   3  123.52    2.56   0
   6  -7   4   78.47    1.94   0
   6  -5   4   86.35    1.62   0
   6   5 -11    4.26    0.59   0
   6   6 -16    0.08    0.88   0
   7  -8   3   -2.33    1.12   0
   7   5 -12    5.42    0.65   0
   7   6 -18    1.35    1.04   0
   8  -6   3   21.36    1.40   0
   8  -3   2  105.53    1.48   0
   9  -9   1  105.93    3.02   0
   9  -6   2   47.91    1.86   0
   9  -5   2   13.95    1.31   0
  10  -6   1    3.99    1.51   0
  10  -3   0   90.29    1.64   0
  10   0  -3   -1.07    0.49   0
  11  -4  -1   10.66    1.08   0
  11   3 -12   16.36    0.40   0
  12  -3  -3    1.68    1.18   0
  12  -2  -4   -1.07    0.93   0
  12  -1  -5    3.30    0.86   0
  -9  -4 -17   -1.23    0.84   0
  -9  -3 -19   17.79    1.26   0
  -8  -5 -11  105.01    0.94   0
  -8  -2 -14  125.47    1.68   0
  -8   0 -22  126.08    2.52   0
  -8   0 -21   -0.24    1.32   0
  -7   0 -14   21.87    1.08   0
  -6 -10  -7    3.00    0.81   0
  -6   0 -10   24.94    0.77   0
  -6   2 -17   22.63    1.33   0
  -4 -11  -4    0.55    1.16   0
  -4   1  -7  432.96    2.25   0
  -3  -1  -2  138.59    0.59   0
  -3   1  -5    0.68    0.31   0
  -3   3 -10   82.98    1.28   0
  -3   5 -26    6.30    1.98   0
  -3   5 -25    9.57    1.86   0
  -3   5 -24    4.89    1.89   0
  -3   5 -23    1.62    1.63   0
  -3   5 -22   60.61    1.92   0
  -2 -11  -1   46.12    1.82   0
  -2 -10   0   15.87    1.06   0
  -2  -6   2   24.52    0.78   0
  -2   4 -12   73.23    1.46   0
  -2   5 -17   29.27    1.24   0
  -1 -11   0   -1.91    1.06   0
  -1  -9   2    4.74    1.01   0
  -1  -6   3   36.51    0.95   0
  -1   4 -10  132.51    1.67   0
  -1   6 -26   22.07    1.87   0
  -1   6 -25    3.78    1.59   0
   0 -11   1   -0.30    1.53   0
   0 -10   2    7.98    1.37   0
   0   6 -20   47.45    1.88   0
   0   6 -19  248.03    2.96   0
   1  -7   4  315.22    2.56   0
   1   6 -17    4.08    0.89   0
   2 -11   2   39.84    1.96   0
   2 -10   3   12.98    1.53   0
   2   4  -7    6.76    0.43   0
   2   6 -16  118.31    1.87   0
   3 -12   1   55.51    2.59   0
   3 -11   2   -2.75    1.38   0
   3 -10   3   25.13    1.45   0
   3  -9   4  124.17    2.27   0
   3  -3   4  106.01    1.18   0
   4  -9   4    0.07    1.41   0
   5 -10   3   30.75    1.90   0
   6  -4   4    8.82    0.75   0
   6  -1   2   16.08    0.59   0
   7 -10   2    2.69    1.50   0
   7  -9   3    0.85    1.69   0
   7  -6   4  109.23    2.01   0
   7  -3   3  159.41    1.71   0
   7   2  -3    1.07    0.11   0
   8  -9   2   21.55    1.66   0
   8  -7   3    0.54    1.03   0
   8  -5   3   75.42    1.59   0
   8   1  -2   51.96    0.61   0
   9  -8   2   58.06    2.28   0
   9  -7   2    1.67    1.18   0
   9  -4   2    3.49    1.04   0
  10  -7   1   31.95    1.72   0
  10  -5   1   12.29    1.07   0
  10  -4   1   76.39    1.72   0
  11  -6   0    0.74    1.82   0
  11  -3  -1   26.34    1.32   0
  11  -2  -2   60.83    1.30   0
  11  -1  -3   18.83    0.92   0
  12  -5  -2    1.44    1.42   0
  12  -4  -2   21.92    1.59   0
  -9  -4 -18   10.24    0.98   0
  -9  -3 -20  114.23    2.14   0
  -8  -6 -11   23.63    0.50   0
  -8  -3 -13  344.04    2.28   0
  -8  -1 -17    0.52    0.83   0
  -8   0 -23   -0.37    1.26   0
  -7  -4  -8   82.10    0.72   0
  -7  -2 -10    1.38    0.51   0
  -7  -1 -12    6.31    0.75   0
  -6   1 -13    2.82    0.68   0
  -6   2 -18   26.71    1.50   0
  -5   2 -13   24.05    1.12   0
  -5   3 -18   12.67    1.32   0
  -4  -8  -1  167.37    1.67   0
  -4   2 -10  142.61    1.65   0
  -4   4 -19    9.10    1.09   0
  -3 -11  -2    0.60    1.20   0
  -3  -9   0   -0.04    0.87   0
  -3  -6   1  540.56    2.43   0
  -3   4 -15  303.03    2.78   0
  -2 -12  -2    9.05    1.41   0
  -2  -5   2  221.52    1.48   0
  -2   0  -2  440.66    1.23   0
  -2   5 -19    3.61    1.43   0
  -2   5 -18   15.46    1.16   0
  -1  -5   3  323.40    1.93   0
   0 -12   0    2.28    1.43   0
   0  -9   3   -2.18    0.84   0
   0  -6   4  405.66    2.56   0
   0  -3   3    0.42    0.36   0
   0   3  -6   -0.43    0.45   0
   0   4  -9  142.09    1.50   0
   0   5 -13    0.83    0.62   0
   0   6 -26    1.90    2.01   0
   0   6 -25   56.96    2.40   0
   0   6 -24   53.08    2.22   0
   0   6 -23    7.09    1.79   0
   0   6 -22    2.53    1.53   0
   0   6 -21   86.97    2.03   0
   1 -10   3    1.54    1.36   0
   1   3  -5   45.60    0.66   0
   1   6 -19  141.62    2.44   0
   2 -12   1   93.89    2.53   0
   2  -9   4    0.39    0.90   0
   2  -3   4    3.64    0.52   0
   2   6 -17   19.15    1.14   0
   3  -7   5   52.79    1.31   0
   3  -6   5    2.79    0.66   0
   3  -5   5   94.45    1.48   0
   4  -7   5   19.16    1.00   0
   4  -6   5   33.95    1.11   0
   4  -5   5  758.92    3.76   0
   4   4  -7   50.90    0.76   0
   5  -9   4   18.17    1.32   0
   5  -6   5  136.33    1.90   0
   5  -5   5    6.94    0.97   0
   5   5 -11    5.67    0.67   0
   6 -11   2    0.37    1.61   0
   6 -10   3   16.84    1.55   0
   6   6 -18    4.62    1.21   0
   7  -8   4  212.58    3.02   0
   7  -7   4   14.26    1.14   0
   7  -5   4   20.32    0.98   0
   7   6 -20    7.94    1.36   0
   8  -8   3    1.51    1.18   0
   8  -4   3    0.41    0.63   0
   9  -9   2    2.40    2.01   0
   9  -2   1   33.41    1.02   0
   9  -1   0    0.14    0.59   0
   9   1  -3   55.28    0.67   0
   9   5 -17   14.37    1.03   0
  10  -8   1   14.89    1.67   0
  11  -5   0   -1.27    1.15   0
  11  -4   0    1.71    1.17   0
  -9  -4 -19    0.40    1.13   0
  -8  -4 -12   52.39    0.90   0
  -8  -2 -15   13.28    0.77   0
  -8  -1 -19   -0.39    1.12   0
  -7  -3  -9   82.33    0.91   0
  -7   0 -15    0.28    0.61   0
  -7   1 -22    1.79    1.44   0
  -7   1 -21   11.77    1.48   0
  -7   1 -20   39.07    1.50   0
  -6  -3  -6  179.77    0.93   0
  -6   0 -11    1.54    0.71   0
  -6   1 -14   44.24    1.24   0
  -6   2 -20    1.67    1.28   0
  -5 -10  -4   -0.10    0.79   0
  -5  -1  -6    0.41    0.35   0
  -5   1 -10  496.19    2.70   0
  -4 -10  -2    5.21    0.94   0
  -4   3 -14    8.56    0.79   0
  -4   4 -27   49.07    2.45   0
  -4   4 -24    1.99    1.73   0
  -4   4 -22   25.64    1.47   0
  -4   4 -21   26.41    1.47   0
  -3  -7   1  118.80    1.29   0
  -3  -5   1  240.81    1.41   0
  -3  -3   0    0.57    0.16   0
  -3   3 -11    0.66    0.56   0
  -3   4 -16    9.13    0.98   0
  -2   2  -6   45.06    0.74   0
  -2   3  -9  680.86    3.11   0
  -2   4 -13  132.53    1.77   0
  -2   5 -21    7.73    1.49   0
  -2   5 -20   13.06    1.15   0
  -1  -8   3  170.10    1.90   0
  -1   4 -11  194.51    1.99   0
  -1   5 -16    0.17    0.76   0
   0  -7   4    0.26    0.56   0
   0  -5   4   -1.15    0.54   0
   0   5 -14   -0.80    0.66   0
   1 -12   1   20.03    1.72   0
   1  -9   4   49.08    1.64   0
   1   6 -20   34.60    1.44   0
   2 -11   3   -0.14    1.60   0
   2  -7   5  112.42    1.70   0
   2  -6   5   54.53    1.16   0
   2  -5   5   58.91    1.09   0
   3 -11   3    0.96    1.30   0
   3 -10   4   27.63    1.66   0
   3  -8   5   24.86    1.19   0
   3  -4   5  389.96    2.44   0
   3   5 -11  172.16    1.69   0
   3   6 -18   -0.41    1.12   0
   3   6 -17  375.91    3.18   0
   4 -11   3   39.74    1.86   0
   4 -10   4   26.96    1.49   0
   4  -8   5   21.81    1.19   0
   4  -4   5  814.48    3.64   0
   4   1   0  351.99    0.87   0
   4   5 -11   55.25    1.07   0
   6  -7   5  135.86    2.27   0
   6  -6   5   17.67    1.07   0
   6  -3   4   10.97    0.66   0
   6   0   1    0.06    0.23   0
   6   5 -12    9.35    0.72   0
   6   6 -19  215.52    2.65   0
   7 -10   3   -2.80    1.39   0
   7  -9   4   20.83    1.79   0
   7  -4   4    0.93    0.67   0
   7   1  -1   47.02    0.53   0
   8  -9   3   31.71    1.71   0
   8  -7   4    9.98    1.52   0
   8  -6   4    5.95    1.30   0
   8  -3   3  223.60    2.12   0
   8  -2   2   60.37    1.05   0
   8  -1   1    0.57    0.43   0
   8   4 -10   22.05    0.58   0
   9  -7   3    6.79    1.23   0
   9  -6   3    2.25    1.08   0
   9  -5   3   23.59    1.40   0
   9  -3   2   27.58    1.13   0
  10  -7   2    9.00    1.69   0
  10  -6   2   10.61    1.28   0
  10  -5   2   59.58    1.83   0
  10  -3   1  176.11    2.09   0
  10  -2   0    0.52    0.57   0
  10  -1  -1    0.16    0.65   0
  11   0  -4    3.45    0.58   0
  12  -5  -1   17.29    1.82   0
  12  -3  -2  144.24    2.26   0
  12  -2  -3    0.78    0.96   0
  12   0  -6    1.95    0.57   0
  -9  -5 -18    0.54    0.91   0
  -8  -3 -14   29.16    1.03   0
  -8  -2 -16    8.97    0.96   0
  -8  -1 -21    4.44    1.29   0
  -8  -1 -20   28.59    1.50   0
  -7  -1 -13    0.80    0.74   0
  -7   0 -16   83.81    1.52   0
  -7   1 -24   39.20    1.81   0
  -6  -1  -9  130.13    1.31   0
  -6   2 -26    3.78    1.81   0
  -6   2 -25   37.88    2.10   0
  -6   2 -24   15.05    1.84   0
  -6   2 -21   11.43    1.23   0
  -5 -11  -5    1.08    1.13   0
  -5  -9  -3    1.91    0.74   0
  -5  -6  -2   80.06    0.75   0
  -5   0  -8  260.13    1.70   0
  -5   3 -26   29.97    2.31   0
  -5   3 -25   -1.26    1.88   0
  -5   3 -24    4.06    1.78   0
  -5   3 -23   23.95    1.76   0
  -5   3 -22   76.23    1.97   0
  -5   3 -21  209.06    2.82   0
  -4  -9  -1   16.55    0.96   0
  -4   3 -15  218.95    2.33   0
  -3  -8   1   97.89    1.40   0
  -2 -11   0    4.08    1.09   0
  -2 -10   1   39.04    1.27   0
  -2  -4   2   54.55    0.68   0
  -2   1  -4 2639.90    4.19   0
  -2   4 -14  151.90    2.02   0
  -2   5 -27   -2.00    1.61   0
  -2   5 -25   51.68    1.98   0
  -2   5 -24   72.49    2.13   0
  -2   5 -22   36.07    1.58   0
  -1 -12   0    1.15    1.32   0
  -1  -9   3    3.79    0.99   0
  -1  -4   3   42.95    0.67   0
  -1   5 -18  155.15    2.41   0
  -1   5 -17  271.64    2.81   0
   0 -12   1   45.40    2.19   0
   0 -11   2   -0.35    1.14   0
   0 -10   3   41.26    1.64   0
   0  -8   4   54.81    1.26   0
   0   4 -10  931.43    3.79   0
   0   5 -15    0.17    0.93   0
   1 -11   3    1.62    1.49   0
   1  -7   5   65.61    1.43   0
   1  -6   5   36.58    1.05   0
   1  -2   3  742.79    2.26   0
   1  -1   2 9330.45    6.28   0
   1   5 -13  129.10    1.67   0
   1   6 -26   19.70    1.73   0
   1   6 -25    2.79    1.52   0
   1   6 -24   10.08    1.44   0
   1   6 -23    4.24    1.32   0
   2 -12   2   12.51    1.68   0
   2 -10   4    8.72    1.12   0
   2  -8   5  318.47    2.89   0
   2   5 -12  258.83    2.18   0
   2   6 -21    0.72    1.50   0
   3  -9   5   11.45    1.31   0
   3   6 -19  136.21    2.26   0
   4   6 -19   32.28    1.45   0
   4   6 -18   22.16    1.12   0
   5  -4   5    0.20    0.58   0
   5   6 -19    2.31    1.18   0
   6  -8   5   58.91    1.72   0
   6   6 -21    0.06    1.44   0
   7  -7   5    0.21    1.29   0
   7  -6   5    8.56    1.35   0
   7  -2   3   -0.06    0.59   0
   7  -1   2  112.73    1.21   0
   8  -8   4    4.63    1.23   0
   8  -5   4    9.69    0.92   0
   8   0   0    5.00    0.40   0
   9  -9   3   -0.67    1.90   0
   9  -8   3   -0.56    1.40   0
   9  -4   3   -0.24    1.01   0
   9   0  -1    1.65    0.45   0
   9   3  -8    9.52    0.27   0
   9   5 -18    1.60    0.93   0
  10  -8   2   -1.51    1.49   0
  10  -4   2    4.96    1.08   0
  10   1  -4   14.46    0.50   0
  11  -6   1    3.77    1.37   0
  11  -5   1  153.23    2.59   0
  11  -3   0    1.78    0.97   0
  11  -2  -1   24.29    1.08   0
  12  -4  -1   82.28    2.18   0
  12  -1  -4    0.20    0.73   0
  -8  -2 -17   21.27    1.21   0
  -8  -1 -23    6.24    1.51   0
  -7   0 -18  239.98    2.69   0
  -7   0 -17   -0.16    0.78   0
  -6 -10  -6    5.46    0.77   0
  -6  -9  -5   58.15    1.04   0
  -6   0 -12  409.76    2.62   0
  -6   1 -16   56.85    1.40   0
  -5   1 -11  422.51    2.59   0
  -4  -7   0  185.75    1.51   0
  -4  -6   0   70.87    0.84   0
  -4  -1  -4   12.86    0.33   0
  -4   1  -8  631.50    2.70   0
  -3 -12  -2   -0.50    1.43   0
  -3 -11  -1   45.00    1.51   0
  -3 -10   0    0.14    0.73   0
  -3   1  -6   89.73    0.98   0
  -3   4 -19   31.93    1.33   0
  -2  -9   2  163.62    1.97   0
  -2   3 -10  200.10    1.83   0
  -2   4 -15   11.98    1.05   0
  -1   2  -5  477.40    1.98   0
  -1   3  -8   35.48    0.78   0
  -1   5 -19   26.54    1.23   0
   0  -9   4    0.42    1.03   0
   0  -4   4    0.60    0.48   0
   0   5 -16    2.35    0.93   0
   1 -12   2    8.79    1.57   0
   1  -8   5   33.24    1.14   0
   1  -3   4  125.33    1.13   0
   1   4  -9  230.56    1.78   0
   1   5 -14    8.90    0.74   0
   2  -9   5   13.28    1.09   0
   2   3  -5   29.45    0.55   0
   2   5 -13  262.98    2.32   0
   2   6 -25    1.38    1.32   0
   2   6 -23   -0.23    1.23   0
   2   6 -22    0.45    1.17   0
   3 -11   4   34.83    2.01   0
   3  -7   6   73.78    1.60   0
   3  -2   4  487.83    2.18   0
   3   5 -12  457.44    2.76   0
   3   6 -22    1.26    1.57   0
   3   6 -21   19.85    1.53   0
   4 -11   4    0.22    1.36   0
   4 -10   5    3.88    1.58   0
   4  -8   6   30.15    1.47   0
   4  -7   6  110.66    1.82   0
   4  -6   6    1.11    0.68   0
   4  -2   4   77.44    0.96   0
   4  -1   3  771.91    2.49   0
   4   5 -12  106.41    1.48   0
   5 -11   4    0.54    1.75   0
   5  -6   6   45.19    1.38   0
   5   1   0    0.30    0.15   0
   5   5 -12   28.85    0.80   0
   5   6 -23    2.38    1.48   0
   5   6 -22   28.11    1.67   0
   5   6 -21   15.93    1.48   0
   5   6 -20   -0.63    0.97   0
   6   3  -5   92.80    0.58   0
   6   5 -13    5.81    0.69   0
   7 -10   4    6.60    1.50   0
   7  -8   5    2.17    1.19   0
   7  -5   5    5.94    0.86   0
   7  -3   4    6.17    0.62   0
   7   5 -14    2.99    0.76   0
   8  -9   4   58.09    2.06   0
   8  -4   4   11.08    0.76   0
   8   5 -16   83.56    1.43   0
   9  -7   4   70.64    2.11   0
   9  -6   4    7.80    1.36   0
   9   4 -12   44.16    0.79   0
  10  -7   3   32.67    1.93   0
  10  -6   3    0.32    1.41   0
  10   0  -2   69.67    1.00   0
  11  -4   1    6.89    1.34   0
  11  -1  -2   86.14    1.32   0
  12  -5   0   22.65    1.79   0
  -8  -3 -15   11.29    0.85   0
  -8  -2 -18   11.59    1.15   0
  -7  -9  -8   39.66    0.69   0
  -7  -1 -14   10.93    0.87   0
  -7   0 -19   -1.73    1.19   0
  -6   1 -17   53.50    1.52   0
  -5  -8  -2    5.77    0.58   0
  -4  -8   0   16.07    0.76   0
  -4   0  -6  583.32    2.20   0
  -4   2 -12    1.55    0.83   0
  -4   3 -17   31.95    1.19   0
  -3  -9   1  136.58    1.73   0
  -3   0  -4 4734.26    5.12   0
  -3   3 -13   92.47    1.44   0
  -3   4 -27    0.73    1.53   0
  -3   4 -26    6.32    1.80   0
  -3   4 -25   41.68    2.18   0
  -3   4 -21   21.54    1.34   0
  -2 -11   1   48.48    1.84   0
  -2  -6   3  322.14    2.03   0
  -1 -12   1   19.54    1.94   0
  -1 -11   2   -1.67    1.30   0
  -1  -8   4   25.42    1.02   0
  -1  -7   4  326.58    2.34   0
  -1  -6   4  122.69    1.37   0
  -1   4 -13  185.65    2.03   0
  -1   5 -26   33.90    1.83   0
  -1   5 -25   14.04    1.82   0
  -1   5 -24   50.09    2.08   0
  -1   5 -23   52.31    2.03   0
  -1   5 -22    7.85    1.23   0
  -1   5 -21    8.92    1.18   0
   0 -12   2   47.88    2.18   0
   0 -11   3    0.98    1.61   0
   0  -7   5    1.29    0.76   0
   0   2  -4 3291.30    4.58   0
   0   3  -7    0.88    0.44   0
   0   4 -11   37.25    1.05   0
   0   5 -17   -0.32    0.82   0
   1  -9   5    2.37    1.10   0
   2 -12   3   67.16    2.23   0
   2 -11   4    1.06    1.30   0
   2 -10   5   12.67    1.53   0
   2  -7   6   67.82    1.49   0
   3 -10   5   68.05    1.85   0
   3  -8   6    0.49    0.85   0
   3  -1   3 1453.08    3.13   0
   3   4  -8   59.94    0.86   0
   3   6 -25    8.28    1.48   0
   3   6 -24    5.81    1.36   0
   4  -5   6  789.15    3.84   0
   4   4  -8    2.59    0.40   0
   4   6 -24   -0.38    1.34   0
   4   6 -22   12.10    1.25   0
   5  -5   6  386.62    2.83   0
   5  -3   5   83.02    1.26   0
   5  -1   3   11.58    0.42   0
   5   4  -8  114.45    1.05   0
   6 -10   5   37.15    2.06   0
   6  -6   6    2.31    0.82   0
   7  -9   5   15.72    1.47   0
   7  -4   5  487.45    3.20   0
   7   0   1   -0.07    0.33   0
   8  -8   5   17.37    1.82   0
   8  -7   5    5.94    1.10   0
   8  -6   5   90.69    1.78   0
   9  -8   4   87.93    2.26   0
   9  -5   4   49.79    1.59   0
   9  -3   3   28.36    1.08   0
   9  -2   2    1.40    0.69   0
  10  -5   3   -0.10    1.14   0
  10  -3   2   23.50    1.10   0
  10  -2   1   49.29    1.13   0
  11  -6   2   -0.84    1.54   0
  12  -3  -1   -0.54    1.15   0
  12  -2  -2    0.58    0.89   0
  -8  -2 -20    0.77    1.11   0
  -7  -3 -10   61.41    0.88   0
  -7  -2 -12  100.50    1.30   0
  -7   0 -25    4.23    1.66   0
  -7   0 -24    3.05    1.59   0
  -7   0 -23    1.35    1.43   0
  -7   0 -22    1.78    1.47   0
  -7   0 -21   -1.00    1.17   0
  -7   0 -20   14.65    1.09   0
  -6  -7  -4   77.89    0.72   0
  -6  -2  -8  200.07    1.33   0
  -6  -1 -10   59.65    1.01   0
  -6   0 -13   -0.81    0.73   0
  -5 -11  -4   -0.15    0.93   0
  -5 -10  -3   30.46    1.07   0
  -5   0  -9    0.45    0.50   0
  -5   1 -12  218.71    1.95   0
  -5   2 -17  249.71    2.55   0
  -4 -11  -2    1.94    1.05   0
  -4 -10  -1   15.30    1.04   0
  -4   1  -9   33.72    0.82   0
  -4   3 -27    8.30    1.93   0
  -4   3 -19   -0.08    0.95   0
  -3 -11   0    0.66    1.11   0
  -3   3 -14    1.99    0.87   0
  -2 -12   0    1.71    1.23   0
  -2 -10   2   48.57    1.34   0
  -2   4 -17   61.20    1.59   0
   0 -10   4   50.84    1.55   0
   0  -8   5  358.71    2.78   0
   0  -6   5  130.49    1.48   0
   0   5 -20   -1.36    1.13   0
   0   5 -19   -0.32    1.13   0
   0   5 -18    0.86    0.88   0
   1 -12   3    2.08    1.76   0
   1 -11   4    7.65    1.31   0
   1   3  -6  258.12    1.51   0
   1   4 -10  131.48    1.48   0
   2  -9   6   43.00    1.56   0
   2  -8   6   45.48    1.30   0
   2  -5   6   82.83    1.34   0
   2  -2   4   11.78    0.47   0
   2   4  -9   16.83    0.69   0
   2   5 -14    6.37    0.71   0
   3  -9   6    0.72    0.95   0
   3   1   0    0.19    0.06   0
   4 -11   5   10.45    1.84   0
   4   5 -13  231.94    2.00   0
   5  -9   6   80.38    1.97   0
   5  -4   6  192.70    1.95   0
   6  -9   6   55.91    2.01   0
   6  -2   4    1.14    0.42   0
   6  -1   3   82.90    1.00   0
   6   5 -14    0.42    0.75   0
   7 -10   5   56.68    2.10   0
   7  -8   6    2.59    1.48   0
   7  -7   6    4.01    1.02   0
   7  -6   6   16.62    1.27   0
   8  -9   5   42.01    2.13   0
   8  -5   5  141.19    1.96   0
   8  -3   4    2.95    0.79   0
   8  -2   3  361.04    2.32   0
   8   5 -18   52.17    1.40   0
   9  -4   4  288.06    2.70   0
  10  -4   3  152.96    2.16   0
  10  -1   0   10.16    0.67   0
  11  -5   2   81.46    1.89   0
  11  -3   1   22.03    1.17   0
  12  -4   0    3.15    1.07   0
  12   0  -5    0.13    0.57   0
  -8  -4 -14   88.33    1.24   0
  -8  -3 -16   17.91    0.94   0
  -8  -2 -23   61.28    2.05   0
  -8  -2 -21    2.78    1.05   0
  -7  -1 -16    5.52    0.95   0
  -6  -8  -4   66.12    0.83   0
  -6  -6  -4    1.82    0.18   0
  -6   0 -14  168.94    1.88   0
  -6   1 -26   19.47    2.03   0
  -6   1 -25   -0.78    1.51   0
  -6   1 -24   52.19    2.00   0
  -6   1 -23    4.35    1.40   0
  -6   1 -22   75.28    2.03   0
  -6   1 -20  147.10    2.18   0
  -6   1 -19   20.06    1.11   0
  -5  -9  -2  105.67    1.37   0
  -5  -1  -7  734.97    2.43   0
  -5   2 -27   58.42    2.31   0
  -5   2 -19   24.36    1.19   0
  -4  -9   0   53.81    1.23   0
  -4  -5   0  117.72    0.84   0
  -4   3 -26   12.23    1.49   0
  -4   3 -25   40.72    1.75   0
  -4   3 -23   30.19    1.53   0
  -4   3 -22    4.33    1.15   0
  -4   3 -21   51.39    1.56   0
  -3 -12  -1   55.13    1.96   0
  -3 -10   1   19.55    1.18   0
  -3  -8   2  326.54    2.35   0
  -3  -6   2   25.91    0.67   0
  -3   3 -15    6.19    1.01   0
  -2  -5   3   11.73    0.44   0
  -2   4 -18   60.26    1.49   0
  -1 -11   3    1.73    1.36   0
  -1  -9   4   49.23    1.24   0
  -1   4 -14  118.89    1.64   0
   0  -9   5   -1.61    0.97   0
   0  -5   5    0.39    0.41   0
   0   4 -12   98.20    1.44   0
   0   5 -27   -0.88    1.43   0
   0   5 -26   -1.38    1.35   0
   0   5 -25    0.45    1.25   0
   0   5 -24    0.52    1.43   0
   0   5 -23   -1.10    1.35   0
   0   5 -22    0.81    1.03   0
   0   5 -21    1.18    0.94   0
   1 -10   5   44.41    1.48   0
   1  -8   6   81.91    1.65   0
   1  -7   6  200.78    2.05   0
   1  -6   6   21.97    0.82   0
   2 -12   4    0.59    1.82   0
   2 -11   5    0.70    1.60   0
   2   5 -15   13.69    0.81   0
   3  -7   7    2.41    0.98   0
   3  -4   6  351.43    2.29   0
   3   3  -5  268.25    1.30   0
   3   5 -14   36.24    0.98   0
   4 -10   6    5.52    1.21   0
   4  -8   7   13.77    1.31   0
   4  -7   7   12.95    0.95   0
   4   0   2    6.01    0.28   0
   4   5 -14    2.44    0.83   0
   5  -7   7    6.19    0.89   0
   5  -6   7    0.81    0.98   0
   5   5 -14  150.41    1.75   0
   6  -4   6   53.55    1.28   0
   6   5 -15  119.84    1.59   0
   7  -9   6    9.41    1.36   0
   7  -5   6   57.04    1.35   0
   7  -2   4   48.04    0.98   0
   7   5 -16    0.46    0.86   0
   8  -7   6   -1.03    1.35   0
   8  -4   5   50.63    1.33   0
   8  -1   2   51.44    0.86   0
   9  -8   5   20.45    1.87   0
   9  -7   5    7.12    1.21   0
   9  -6   5    7.97    1.05   0
  10  -7   4    7.44    1.32   0
  10  -6   4    4.64    1.15   0
  11  -6   3   20.65    1.89   0
  11  -4   2    0.49    1.11   0
  11  -2   0    0.16    0.65   0
  11   0  -3    0.71    0.55   0
  12  -5   1   22.32    1.46   0
  12  -1  -3    4.15    0.73   0
  -8  -8 -12    0.95    0.31   0
  -8  -6 -12   25.26    0.60   0
  -7  -5  -8   16.13    0.36   0
  -7  -4  -9  168.65    1.10   0
  -7  -2 -13   25.62    0.87   0
  -6  -1 -11   39.99    0.90   0
  -5   0 -10   40.69    0.88   0
  -5   1 -14  103.52    1.56   0
  -5   2 -23    2.39    1.12   0
  -5   2 -22    1.14    1.00   0
  -4   2 -14   55.40    1.18   0
  -3  -9   2   73.55    1.42   0
  -3   1  -7   99.53    1.05   0
  -3   3 -16  361.50    2.86   0
  -2 -12   1   95.85    2.56   0
  -2   2  -8  553.15    2.46   0
  -2   4 -26   16.64    1.49   0
  -2   4 -25    0.83    1.23   0
  -2   4 -24   20.83    1.40   0
  -2   4 -22   39.03    1.49   0
  -2   4 -21    0.64    0.91   0
  -1  -3   3  527.32    1.85   0
  -1   2  -6 2469.57    4.58   0
  -1   4 -15   77.60    1.40   0
   0 -12   3   36.46    1.80   0
   0 -11   4    0.40    1.09   0
   0 -10   5  240.28    2.88   0
   0   3  -8    0.92    0.50   0
   0   4 -13    0.14    0.74   0
   1 -12   4   86.77    2.66   0
   1  -9   6   10.27    0.98   0
   1  -5   6   82.61    1.27   0
   1   5 -27   -0.27    1.77   0
   1   5 -20   -0.50    1.25   0
   1   5 -19   26.33    1.17   0
   2  -7   7   32.11    1.22   0
   2  -1   3 2269.21    3.55   0
   2   5 -17   27.20    1.24   0
   2   5 -16    1.69    0.65   0
   3  -9   7   49.92    1.79   0
   3  -8   7   10.72    0.96   0
   3  -6   7  303.35    2.52   0
   3   5 -15    3.35    0.65   0
   4  -9   7   11.16    1.19   0
   4  -5   7  189.98    2.08   0
   5 -11   6    4.36    1.91   0
   5  -9   7  228.03    2.97   0
   5  -5   7  576.97    3.48   0
   5   0   2   32.23    0.47   0
   5   5 -15    9.02    0.86   0
   6  -9   7   -0.52    1.50   0
   6  -7   7    0.53    0.85   0
   6   1   0  771.67    1.68   0
   7 -10   6  184.08    3.40   0
   7  -7   7   -1.17    1.23   0
   7  -3   5   22.46    0.79   0
   7   3  -6    8.91    0.27   0
   7   5 -17   11.00    1.02   0
   8  -9   6    4.49    1.84   0
   8  -8   6   55.59    1.83   0
   8  -6   6   65.46    1.58   0
   8   3  -7   71.01    0.56   0
   8   5 -20    8.12    1.18   0
   9  -5   5   22.15    1.13   0
  10  -5   4    4.03    0.91   0
  11  -5   3   34.59    1.76   0
  11  -1  -1    2.72    0.68   0
  11   3 -13   45.65    0.72   0
  12  -4   1   74.71    1.89   0
  12  -3   0    3.66    1.15   0
  -8  -7 -12    5.52    0.46   0
  -8  -4 -15    7.55    0.76   0
  -8  -3 -18   43.03    1.17   0
  -7  -8  -7   25.44    0.35   0
  -7  -3 -11   16.43    0.63   0
  -7  -1 -19   23.28    1.33   0
  -7  -1 -18   66.65    1.44   0
  -6   0 -16    3.74    0.84   0
  -6   0 -15   -0.04    0.58   0
  -5 -11  -3    9.36    1.14   0
  -5   1 -15  182.34    2.01   0
  -4 -11  -1   10.72    1.12   0
  -4 -10   0  104.84    1.68   0
  -4   0  -7    0.61    0.38   0
  -3 -12   0   -0.66    1.40   0
  -3 -11   1   44.63    1.53   0
  -3  -5   2   51.44    0.71   0
  -3   3 -28   35.37    2.18   0
  -3   3 -18  147.87    2.16   0
  -2  -8   4    1.96    0.75   0
  -2  -7   4  172.63    1.70   0
  -2   1  -5 2411.36    4.08   0
  -2   3 -13  280.27    2.32   0
  -1  -8   5   32.28    0.97   0
  -1  -7   5   62.73    1.13   0
  -1  -6   5   37.80    0.97   0
  -1  -4   4   52.40    0.77   0
  -1  -2   2 4397.63    4.13   0
  -1   3 -10  318.91    2.09   0
  -1   4 -17   31.96    1.23   0
   0  -8   6  211.73    2.29   0
   0  -7   6    1.18    0.75   0
   0  -3   4    0.20    0.26   0
   0  -2   3 8938.30    6.93   0
   1   5 -25   10.01    1.46   0
   1   5 -23   54.00    1.72   0
   2 -12   5   14.47    1.96   0
   2 -11   6   17.28    1.74   0
   2  -9   7   -0.03    1.23   0
   2  -8   7   -0.41    0.83   0
   2   3  -6  510.80    1.99   0
   2   5 -27   -2.29    1.98   0
   2   5 -19    2.88    1.08   0
   2   5 -18   15.24    0.97   0
   3 -11   6    1.05    1.33   0
   3 -10   7    3.35    1.41   0
   3  -5   7  168.54    1.79   0
   3   0   2 9280.44    6.03   0
   3   5 -17   57.87    1.45   0
   3   5 -16   14.38    0.80   0
   4 -10   7    8.89    1.50   0
   4  -3   6  118.29    1.37   0
   4  -2   5 1759.30    4.32   0
   4   4  -9    4.19    0.48   0
   4   5 -16   13.90    0.94   0
   5 -10   7   15.11    1.70   0
   5  -2   5    4.78    0.54   0
   5   4  -9    6.90    0.48   0
   6 -10   7    6.23    1.71   0
   6  -5   7   13.16    0.85   0
   6   0   2 1290.06    2.96   0
   6   5 -16   10.74    0.74   0
   7  -8   7   30.86    1.47   0
   7  -6   7   45.74    1.34   0
   7  -4   6  204.78    2.05   0
   7   5 -19    7.84    1.06   0
   8  -5   6    2.28    0.82   0
   9  -8   6   12.26    1.91   0
   9  -7   6   87.19    2.24   0
   9  -6   6    3.25    1.29   0
   9  -4   5   99.22    1.78   0
   9  -3   4  243.85    2.19   0
   9  -2   3    1.59    0.70   0
   9   0   0    0.36    0.39   0
   9   1  -2   66.29    0.65   0
  10  -7   5   -1.14    1.20   0
  10  -6   5    4.59    1.51   0
  10  -4   4    9.69    1.16   0
  10  -3   3  117.03    1.62   0
  10  -2   2   30.34    1.00   0
  11  -3   2   42.20    1.28   0
  12  -2  -1   16.22    0.97   0
  -8  -5 -14    0.95    0.61   0
  -8  -4 -16    0.87    0.75   0
  -8  -3 -22   95.57    2.05   0
  -7  -1 -25   35.69    1.70   0
  -7  -1 -23   32.96    1.70   0
  -7  -1 -22   -0.19    1.24   0
  -7  -1 -21   10.01    1.09   0
  -7  -1 -20   41.11    1.30   0
  -6  -3  -7  278.00    1.27   0
  -6  -2  -9  695.68    2.54   0
  -6  -1 -12  162.34    1.60   0
  -6   0 -17   -1.62    0.92   0
  -5 -10  -2    1.18    0.75   0
  -5  -8  -1  199.05    1.50   0
  -5   0 -11   -0.27    0.58   0
  -5   1 -16   61.78    1.43   0
  -4  -8   1  173.34    1.60   0
  -4   2 -17  119.85    1.89   0
  -4   2 -16  362.64    2.79   0
  -3 -10   2    0.43    1.02   0
  -3   3 -25    8.69    1.32   0
  -3   3 -22    9.37    1.48   0
  -3   3 -21    0.61    1.12   0
  -3   3 -20    0.84    0.81   0
  -3   3 -19    5.15    0.90   0
  -2  -9   4    0.06    0.89   0
  -2  -6   4   18.95    0.74   0
  -2  -3   2 1698.89    2.81   0
  -1  -9   5    1.98    0.76   0
  -1   4 -27    0.88    1.36   0
  -1   4 -26   67.79    2.28   0
  -1   4 -25   87.75    2.38   0
  -1   4 -24   -0.05    1.36   0
  -1   4 -19   15.59    1.24   0
  -1   4 -18   55.53    1.37   0
   0 -12   4   19.87    1.96   0
   0 -11   5   -0.28    1.51   0
   0  -9   6    0.72    0.79   0
   0  -6   6   55.47    1.03   0
   0  -4   5    2.84    0.37   0
   0   2  -5  131.47    0.99   0
   0   4 -14  105.60    1.48   0
   1 -12   5   12.70    1.87   0
   1  -8   7  221.40    2.41   0
   1  -7   7  300.05    2.54   0
   1  -3   5   45.88    0.72   0
   1   4 -12    7.40    0.59   0
   2  -5   7  185.18    1.83   0
   2   5 -26   77.65    2.15   0
   2   5 -25   51.41    1.85   0
   2   5 -23    4.60    1.41   0
   2   5 -22   36.15    1.65   0
   2   5 -20   12.69    1.01   0
   3  -8   8    8.45    1.11   0
   3  -7   8   37.70    1.34   0
   3  -2   5   77.95    0.94   0
   3   4 -10   46.39    0.90   0
   3   5 -26    7.79    1.73   0
   3   5 -19    1.95    1.05   0
   3   5 -18  109.39    1.89   0
   4  -9   8   -0.04    1.28   0
   4  -8   8   11.65    1.01   0
   4  -6   8    8.77    1.01   0
   5  -9   8    1.11    1.37   0
   5  -7   8  120.80    1.94   0
   5  -4   7    5.62    0.85   0
   6  -7   8   23.33    1.43   0
   6  -3   6  178.71    1.79   0
   6   4 -10   37.05    0.79   0
   7  -5   7   15.86    0.95   0
   7   5 -22   28.48    1.64   0
   7   5 -20    0.37    1.06   0
   8  -9   7    3.47    1.76   0
   8  -8   7   33.74    1.63   0
   8  -7   7    0.74    0.99   0
   8  -6   7   45.20    1.61   0
   8  -4   6    3.60    0.88   0
   8  -3   5   64.89    1.19   0
   8   0   1    0.10    0.33   0
   8   1  -1    0.37    0.25   0
   9  -1   2   65.62    1.03   0
  10  -5   5    0.24    1.19   0
  10   0  -1    1.06    0.46   0
  11  -6   4    3.45    1.24   0
  11  -4   3   32.31    1.22   0
  11  -2   1   19.74    0.99   0
  -8  -6 -13   16.22    0.65   0
  -8  -4 -17   47.35    1.23   0
  -7  -3 -12    0.14    0.51   0
  -7  -2 -15   40.92    1.08   0
  -6   0 -26  146.39    2.79   0
  -6   0 -25    3.15    1.59   0
  -6   0 -24   10.68    1.50   0
  -6   0 -20  130.45    2.08   0
  -6   0 -19    0.16    1.08   0
  -6   0 -18  111.79    1.73   0
  -5  -1  -8  276.36    1.59   0
  -5   1 -18  462.80    3.38   0
  -4  -9   1   15.97    0.89   0
  -4  -6   1  224.59    1.37   0
  -4  -2  -3    5.88    0.18   0
  -4  -1  -5 1623.14    2.91   0
  -4   1 -11   69.29    1.08   0
  -4   2 -27   35.25    1.80   0
  -4   2 -26    4.99    1.62   0
  -4   2 -24   70.65    2.04   0
  -4   2 -20    2.50    1.10   0
  -4   2 -18    0.26    0.79   0
  -3  -7   3   18.64    0.75   0
  -3   1  -8  299.91    1.76   0
  -2  -4   3  333.40    1.55   0
  -2   2  -9  240.97    1.69   0
  -2   3 -15   14.55    1.01   0
  -1 -10   5   44.92    1.57   0
  -1  -5   5    1.58    0.50   0
  -1   4 -22    1.11    1.00   0
   0 -10   6   99.84    2.12   0
   0  -5   6   -1.13    0.58   0
   0   3  -9    1.06    0.39   0
   0   4 -28   50.01    2.21   0
   0   4 -16  197.90    2.18   0
   0   4 -15   83.74    1.39   0
   1 -11   6   40.31    1.64   0
   1  -4   6  213.44    1.62   0
   1  -2   4  107.73    0.89   0
   1   4 -13  183.79    1.88   0
   2 -12   6   35.41    2.41   0
   2  -8   8   20.35    1.26   0
   2   4 -11   15.22    0.64   0
   3 -11   7    9.43    1.43   0
   3  -9   8  108.66    2.01   0
   3  -6   8   67.24    1.35   0
   3  -4   7   40.99    0.90   0
   3   5 -24    7.68    1.15   0
   3   5 -23    2.63    1.31   0
   3   5 -22   58.84    1.83   0
   3   5 -21  106.97    1.87   0
   4 -10   8   54.22    2.00   0
   4  -1   4   12.07    0.47   0
   4   4 -10    0.06    0.49   0
   4   5 -25    5.70    1.71   0
   4   5 -24    0.48    1.43   0
   4   5 -23    0.54    1.27   0
   4   5 -20    0.23    1.07   0
   4   5 -19   34.61    1.31   0
   4   5 -18    0.18    0.77   0
   5  -1   4    5.43    0.36   0
   5   4 -10   17.87    0.62   0
   5   5 -25   10.10    1.70   0
   5   5 -18    7.28    0.83   0
   6  -6   8    2.86    0.80   0
   6   5 -22   55.58    1.80   0
   6   5 -21    5.26    1.29   0
   6   5 -20    0.59    1.07   0
   6   5 -19   23.84    1.09   0
   7  -7   8  149.97    2.41   0
   7  -3   6    7.07    0.80   0
   7   4 -11    9.46    0.57   0
   8  -5   7    9.36    1.05   0
   8  -1   3  268.35    1.80   0
   9  -8   7   11.08    1.72   0
   9  -7   7   36.09    1.78   0
   9  -5   6  153.26    2.08   0
   9   4 -15   27.47    0.94   0
  10  -7   6   38.03    2.03   0
  11  -5   4   18.56    1.25   0
  12  -4   2   20.93    1.39   0
  12  -3   1    2.78    1.00   0
  12  -1  -2    9.88    0.74   0
  12   0  -4    1.37    0.51   0
  13  -1  -4   35.25    1.03   0
  -8  -5 -15    5.28    0.62   0
  -8  -4 -19   23.96    1.16   0
  -8  -4 -18    1.85    0.90   0
  -7  -4 -10   25.19    0.58   0
  -7  -2 -17   41.35    1.18   0
  -7  -2 -16  230.85    2.15   0
  -6   0 -23    0.88    1.00   0
  -6   0 -22    3.84    1.03   0
  -6   0 -21   -0.20    0.87   0
  -5  -6  -1   31.03    0.48   0
  -5   0 -12  139.18    1.54   0
  -5   1 -24   29.33    1.45   0
  -5   1 -23   13.46    1.41   0
  -5   1 -22   18.62    1.40   0
  -5   1 -21   35.05    1.50   0
  -5   1 -20    2.38    0.82   0
  -5   1 -19   45.34    1.30   0
  -4 -11   0   -1.21    0.93   0
  -4   0  -8 2010.55    4.32   0
  -4   2 -23   46.64    1.57   0
  -4   2 -22    3.01    0.92   0
  -3 -12   1   52.79    1.98   0
  -3 -11   2    0.84    1.19   0
  -3  -9   3    0.64    0.60   0
  -3  -6   3  346.18    1.90   0
  -3   0  -5    0.64    0.21   0
  -3   2 -13  297.36    2.22   0
  -2 -10   4    8.17    0.89   0
  -2  -5   4  492.42    2.20   0
  -2   3 -27   -0.78    1.69   0
  -2   3 -17  131.90    1.90   0
  -1 -12   4   90.45    2.34   0
  -1  -7   6  200.48    1.92   0
  -1   3 -12  217.00    1.89   0
   0 -12   5  194.44    3.29   0
   0  -8   7    2.48    0.81   0
   0   4 -27  112.13    2.40   0
   0   4 -26   -2.80    1.49   0
   0   4 -25   40.16    1.77   0
   0   4 -18   14.05    1.09   0
   0   4 -17  331.15    2.69   0
   1  -5   7    1.17    0.69   0
   1   2  -4  114.63    0.78   0
   2 -11   7   87.56    2.19   0
   2  -9   8   15.72    1.06   0
   2  -7   8   21.20    0.94   0
   2  -3   6  506.53    2.36   0
   3 -10   8    0.28    1.11   0
   3  -5   8  105.40    1.54   0
   3   3  -6  721.32    2.18   0
   4   5 -22    5.54    1.06   0
   5 -11   8   -0.78    1.71   0
   5  -8   9   60.28    1.82   0
   5   5 -23   29.69    1.38   0
   5   5 -22    5.64    1.06   0
   5   5 -21   90.32    1.77   0
   6  -5   8    4.74    0.80   0
   6  -1   4   10.44    0.45   0
   7 -10   8    6.47    1.96   0
   7  -6   8    1.93    0.83   0
   7  -2   5  198.51    1.67   0
   7   0   2  296.31    1.53   0
   8  -8   8   29.06    1.93   0
   8  -7   8   50.34    1.83   0
   8   4 -13   34.20    0.86   0
   9  -6   7   12.66    1.37   0
   9  -4   6   96.40    1.73   0
   9  -3   5    0.22    0.78   0
   9   4 -16   21.02    0.93   0
  10  -6   6   -1.28    1.02   0
  10  -4   5   83.69    1.74   0
  10  -3   4   32.28    1.17   0
  10   3 -11   16.31    0.52   0
  11  -6   5    1.15    1.48   0
  11  -4   4   -0.23    1.10   0
  11  -3   3   68.10    1.50   0
  11  -1   0   -0.38    0.62   0
  11   0  -2    3.00    0.49   0
  11   3 -14   18.91    0.68   0
  12  -2   0   36.00    1.20   0
  -8  -7 -13   10.62    0.59   0
  -8  -4 -21    4.02    1.17   0
  -8  -4 -20   94.86    1.65   0
  -7  -9  -7    4.64    0.33   0
  -7  -2 -25    3.59    1.55   0
  -7  -2 -24   31.10    1.76   0
  -7  -2 -23   86.42    2.00   0
  -7  -2 -19  108.40    1.80   0
  -6 -10  -4   51.12    1.03   0
  -6  -2 -10   98.82    1.11   0
  -6  -1 -14   47.69    1.11   0
  -5 -11  -2   40.38    1.27   0
  -5 -10  -1    0.71    0.76   0
  -5  -2  -6   -0.05    0.25   0
  -5   0 -13   -0.59    0.66   0
  -3   2 -28   11.27    1.74   0
  -3   2 -14  504.41    2.94   0
  -2 -12   3   65.29    2.06   0
  -2  -8   5  306.18    2.39   0
  -2  -7   5  117.12    1.45   0
  -2   0  -3    0.63    0.13   0
  -2   1  -6  348.25    1.62   0
  -2   2 -10 1139.61    3.69   0
  -2   3 -23   70.22    1.96   0
  -2   3 -22    0.24    1.10   0
  -2   3 -19   19.02    1.27   0
  -2   3 -18   81.20    1.51   0
  -1 -11   5   11.01    1.21   0
  -1  -9   6   11.34    0.84   0
  -1   1  -4  510.44    1.63   0
   0 -11   6   -1.44    1.04   0
   0  -9   7    1.68    0.78   0
   0  -7   7   -1.09    0.57   0
   0   3 -10    2.52    0.42   0
   0   4 -24   50.11    1.62   0
   0   4 -23   -1.17    0.99   0
   0   4 -22   82.93    1.75   0
   0   4 -21  149.20    2.16   0
   0   4 -20  353.04    3.07   0
   0   4 -19    0.18    0.81   0
   1 -12   6    1.14    1.39   0
   1 -11   7   47.24    1.99   0
   1  -9   8   30.49    1.34   0
   1  -8   8    0.95    0.96   0
   1  -7   8  455.12    3.09   0
   1   4 -28    1.33    1.69   0
   1   4 -27    1.78    1.54   0
   1   4 -15   75.48    1.38   0
   2 -10   8    6.07    1.07   0
   2  -4   7    6.69    0.52   0
   2  -2   5 1199.63    3.16   0
   2   4 -13  134.65    1.58   0
   3  -9   9    3.03    1.24   0
   3  -7   9    1.45    1.00   0
   4  -9   9    2.44    1.00   0
   4  -8   9    5.79    0.96   0
   4  -6   9   28.78    1.17   0
   5  -6   9    1.90    1.05   0
   5  -3   7  291.00    2.14   0
   6  -9   9    1.40    1.52   0
   6  -7   9   49.07    1.42   0
   6   4 -11    2.90    0.51   0
   7  -8   9   12.40    1.52   0
   7  -1   4  208.50    1.55   0
   8  -9   8   22.03    1.63   0
   8  -6   8  131.24    2.05   0
   8  -4   7   16.74    1.03   0
   8  -3   6   82.84    1.44   0
   9  -5   7    0.34    1.16   0
   9  -2   4   34.82    0.87   0
   9   3  -9  285.27    1.27   0
   9   4 -17   -0.13    0.85   0
  10  -7   7    0.74    1.56   0
  10  -5   6   97.52    1.96   0
  10  -2   3  122.97    1.50   0
  11  -5   5    9.32    1.45   0
  11  -2   2   70.96    1.30   0
  -8  -8 -13    1.28    0.44   0
  -8  -5 -17    3.62    0.81   0
  -7  -5  -9  120.38    0.89   0
  -7  -2 -22   25.84    1.22   0
  -7  -2 -21    0.87    0.86   0
  -7  -2 -20   22.18    1.08   0
  -6  -4  -6   54.84    0.47   0
  -6  -1 -15   12.92    0.82   0
  -5  -1  -9   17.42    0.57   0
  -4  -8   2   25.74    0.81   0
  -4   1 -14  428.27    2.71   0
  -3   1  -9    4.97    0.42   0
  -3   2 -26   26.59    1.79   0
  -3   2 -15  494.40    2.99   0
  -1 -10   6   -0.99    0.80   0
  -1   3 -28   25.97    2.05   0
  -1   3 -14   29.97    1.03   0
   0 -12   6   10.53    1.67   0
   0 -10   7    2.25    0.95   0
   0  -6   7    1.51    0.52   0
   0  -1   2    1.24    0.14   0
   1 -10   8    3.59    1.31   0
   1  -6   8    0.76    0.78   0
   1  -1   3  520.83    1.52   0
   1   4 -26   72.00    2.01   0
   1   4 -25   83.88    2.26   0
   1   4 -16    1.69    0.60   0
   2 -11   8   14.68    1.70   0
   2  -5   8    4.97    0.59   0
   2   4 -28   16.38    1.86   0
   2   4 -14  150.99    1.70   0
   3   4 -12    0.10    0.44   0
   4 -10   9   14.43    1.41   0
   4  -3   7   40.90    0.86   0
   5 -10   9    5.60    1.33   0
   5  -4   8  110.01    1.47   0
   5  -2   6    0.00    0.51   0
   5   4 -11   94.04    1.14   0
   6 -10   9    8.04    1.42   0
   6  -4   8   69.03    1.37   0
   7  -9   9   -0.84    1.22   0
   7  -7   9    2.05    1.00   0
   7  -6   9    3.35    1.06   0
   8  -5   8    1.59    1.09   0
   9  -8   8    2.32    1.35   0
   9  -7   8    9.90    1.30   0
   9   4 -19   -0.08    0.85   0
   9   4 -18    8.65    0.98   0
  10  -6   7   18.12    1.62   0
  11  -6   6    2.69    1.47   0
  12  -4   3  118.14    1.97   0
  12  -3   2  140.61    1.99   0
  -8  -5 -19   -0.39    0.97   0
  -8  -5 -18   48.91    1.27   0
  -7  -4 -11    7.65    0.50   0
  -7  -3 -15    1.33    0.66   0
  -6  -3  -8  230.13    1.27   0
  -6  -2 -11  490.53    2.39   0
  -6  -1 -25    0.48    1.18   0
  -6  -1 -24   52.90    1.86   0
  -6  -1 -23    1.85    1.29   0
  -5  -8   0    0.19    0.50   0
  -5   0 -27    0.64    1.29   0
  -5   0 -26  157.36    2.71   0
  -5   0 -15   -1.70    0.79   0
  -5   0 -14  131.77    1.51   0
  -4 -11   1   10.90    1.04   0
  -4  -9   2  136.20    1.57   0
  -4  -5   1   18.26    0.40   0
  -4   0  -9   -0.31    0.44   0
  -4   1 -27   16.00    1.50   0
  -4   1 -26   22.89    1.79   0
  -4   1 -15  626.78    3.35   0
  -3 -12   2    1.75    1.08   0
  -3 -11   3    2.06    1.02   0
  -3  -9   4  131.19    1.70   0
  -3  -8   4  563.15    2.96   0
  -3  -4   2   84.92    0.69   0
  -3  -1  -3 1447.17    2.08   0
  -3   2 -25   10.95    1.26   0
  -3   2 -24   21.59    1.51   0
  -3   2 -22   98.75    1.93   0
  -3   2 -21  328.23    3.06   0
  -3   2 -19   75.17    1.64   0
  -3   2 -18   23.85    1.21   0
  -3   2 -17  117.90    1.64   0
  -2 -12   4    2.31    1.39   0
  -2 -10   5   12.13    0.90   0
  -2  -2   1  769.72    1.26   0
  -1 -11   6   41.91    1.78   0
  -1  -4   5 1265.34    3.40   0
  -1   2  -8   18.72    0.51   0
  -1   3 -27    8.80    1.32   0
  -1   3 -15   57.55    1.15   0
   0 -11   7    0.67    1.46   0
   0  -4   6  870.15    3.00   0
   0  -3   5    0.60    0.27   0
   0   2  -6   57.20    0.68   0
   0   3 -11   -1.09    0.43   0
   1 -12   7   12.34    1.55   0
   1  -4   7   58.44    0.98   0
   1   3  -9  655.72    2.59   0
   1   4 -24    0.36    1.00   0
   1   4 -23   -0.27    0.99   0
   1   4 -22    0.58    0.91   0
   1   4 -21    1.32    0.83   0
   1   4 -20    0.30    0.85   0
   1   4 -19   16.28    1.00   0
   1   4 -18   61.90    1.35   0
   2 -10   9   16.19    1.53   0
   2  -9   9    2.82    0.85   0
   2  -7   9  139.81    1.83   0
   2   4 -27   87.82    2.16   0
   3 -11   9   37.99    1.95   0
   3  -4   8   53.81    1.01   0
   3  -3   7  614.29    2.73   0
   3   4 -13    6.89    0.72   0
   4 -11   9    7.75    1.46   0
   4  -9  10  127.72    2.37   0
   4   4 -12    1.56    0.59   0
   5  -8  10    1.30    0.96   0
   5  -5   9    4.79    0.68   0
   5   4 -12    7.90    0.61   0
   6  -8  10   25.07    1.62   0
   6  -5   9   72.76    1.52   0
   6  -2   6  273.02    1.88   0
   6   4 -12   57.42    0.99   0
   7  -4   8   81.45    1.49   0
   7   4 -13   60.16    1.03   0
   8  -9   9   14.29    1.61   0
   8  -8   9  127.98    2.42   0
   8  -7   9   -0.68    1.01   0
   8   0   2   44.83    0.73   0
   8   4 -15    7.45    0.78   0
   9  -6   8   29.57    1.35   0
   9  -4   7   34.76    1.29   0
   9  -3   6   19.73    0.97   0
  10  -4   6    2.27    1.01   0
  10  -3   5   99.21    1.68   0
  10   0   0  357.05    1.83   0
  11  -4   5    6.61    1.19   0
  11  -3   4   -0.19    0.88   0
  12  -2   1   19.50    1.05   0
  12  -1  -1   34.16    0.90   0
  13  -1  -3   -0.34    0.62   0
  -8  -7 -14   43.11    0.88   0
  -7  -6  -8    1.87    0.24   0
  -7  -3 -24   24.77    1.55   0
  -7  -3 -16    0.20    0.72   0
  -6  -7  -3   83.38    0.62   0
  -6  -1 -21   13.42    0.99   0
  -6  -1 -19   20.14    1.01   0
  -6  -1 -18   29.67    0.99   0
  -5 -11  -1   -0.85    0.91   0
  -5  -9   0   -0.45    0.59   0
  -5  -7   0    0.29    0.37   0
  -5  -1 -10  488.29    2.30   0
  -5   0 -25   -0.39    1.09   0
  -5   0 -24  109.84    2.22   0
  -5   0 -23   -0.69    1.21   0
  -5   0 -17    0.08    0.83   0
  -5   0 -16  331.22    2.48   0
  -4 -10   2    4.86    0.87   0
  -4  -4   0  431.19    1.09   0
  -4  -1  -6 1183.25    2.64   0
  -4   1 -25   66.10    1.79   0
  -4   1 -18    6.42    1.03   0
  -4   1 -17   31.61    1.16   0
  -4   1 -16    1.44    0.62   0
  -3 -10   4   27.44    1.22   0
  -3  -5   3   10.60    0.43   0
  -3   0  -6   90.10    0.82   0
  -3   2 -20   75.53    1.53   0
  -2  -8   6   44.94    1.14   0
  -2   2 -28   11.66    1.75   0
  -2   2 -12    3.11    0.51   0
  -1  -9   7   10.15    0.85   0
  -1  -8   7  220.34    2.10   0
  -1  -7   7  283.06    2.27   0
  -1  -5   6   83.47    1.08   0
  -1  -3   4  122.47    0.91   0
  -1   3 -24   10.93    1.13   0
  -1   3 -23    0.81    1.18   0
  -1   3 -22  112.40    2.08   0
  -1   3 -21    5.07    1.07   0
  -1   3 -20  149.79    2.13   0
  -1   3 -19   12.95    1.07   0
  -1   3 -18    6.84    0.98   0
  -1   3 -17  106.59    1.57   0
  -1   3 -16  117.37    1.58   0
   0 -10   8   20.96    1.37   0
   0  -9   8   -0.58    0.76   0
   0  -8   8    1.53    0.63   0
   0  -7   8    0.77    0.58   0
   0  -5   7    0.62    0.43   0
   0   3 -29    1.34    1.37   0
   0   3 -28    2.60    1.68   0
   1  -9   9    8.34    1.27   0
   1  -3   6  248.28    1.56   0
   2 -11   9    5.53    1.57   0
   2  -6   9   38.68    1.05   0
   2   0   2  445.42    1.14   0
   2   3  -8   38.59    0.68   0
   2   4 -25   -0.30    1.09   0
   2   4 -23    7.47    1.34   0
   2   4 -18   62.01    1.42   0
   2   4 -16   43.28    1.06   0
   3  -9  10    1.25    1.28   0
   3  -8  10   19.60    1.08   0
   3  -7  10   59.32    1.53   0
   3  -5   9    0.34    0.57   0
   3   3  -7  606.35    2.10   0
   3   4 -27    0.72    1.27   0
   3   4 -14  185.30    1.79   0
   4 -10  10  104.93    2.43   0
   4  -7  10  149.44    2.06   0
   4   4 -27   65.25    2.19   0
   4   4 -13  287.41    2.07   0
   5  -1   5    0.42    0.39   0
   5   0   3   -0.11    0.20   0
   6 -10  10   25.13    1.63   0
   6  -7  10   15.58    1.08   0
   6  -6  10  106.11    1.86   0
   6   0   3   -0.60    0.30   0
   7  -8  10   -0.00    1.06   0
   7  -7  10    0.52    1.30   0
   7  -5   9  136.97    1.90   0
   7  -2   6   80.05    1.12   0
   7   3  -7   23.71    0.43   0
   7   4 -14   45.97    1.01   0
   8  -6   9    1.58    0.87   0
   8  -4   8   23.05    1.13   0
   8  -3   7   77.81    1.36   0
   8  -1   4  158.05    1.43   0
   8   3  -8   34.78    0.51   0
   9  -8   9    3.69    1.37   0
   9  -7   9   -0.17    1.47   0
   9  -5   8   -0.57    1.08   0
   9  -2   5  166.98    1.72   0
  10  -7   8   15.15    1.45   0
  10  -5   7   95.76    1.82   0
  10  -2   4    6.58    0.80   0
  10   3 -12    0.99    0.44   0
  11  -5   6    1.58    1.04   0
  11  -1   1    4.99    0.68   0
  12  -4   4   -0.28    1.29   0
  12   0  -3    0.65    0.45   0
  -8  -7 -15    6.61    0.66   0
  -7  -3 -22    6.69    1.23   0
  -7  -3 -21   24.97    1.36   0
  -7  -3 -20    4.80    1.07   0
  -7  -3 -19    4.85    1.00   0
  -7  -3 -18   54.33    1.37   0
  -7  -3 -17   84.71    1.44   0
  -6  -2 -12    4.20    0.45   0
  -5 -10   0   -0.36    0.61   0
  -5  -2  -7  113.26    0.88   0
  -5   0 -22    0.41    0.82   0
  -5   0 -21   -0.02    0.78   0
  -5   0 -20   48.24    1.29   0
  -5   0 -19    0.55    0.74   0
  -5   0 -18   47.19    1.15   0
  -4  -6   2   73.49    0.82   0
  -4   0 -10  501.93    2.34   0
  -4   1 -22   88.26    1.76   0
  -3 -12   3    2.60    1.39   0
  -3  -6   4   28.30    0.68   0
  -3   1 -11  133.17    1.37   0
  -2 -10   6   57.75    1.47   0
  -2  -7   6   67.89    1.18   0
  -2  -4   4  328.80    1.58   0
  -2   1  -7 2593.14    4.51   0
  -2   2 -27    5.49    1.23   0
  -2   2 -26   14.64    1.50   0
  -2   2 -13  100.50    1.28   0
  -1 -12   6   -1.04    1.41   0
  -1   2  -9  201.71    1.45   0
   0 -12   7    0.46    1.22   0
   0  -6   8  217.85    1.95   0
   0  -2   4 2911.53    4.06   0
   0   3 -27    0.69    1.18   0
   0   3 -26   -1.14    1.30   0
   0   3 -13   -0.11    0.49   0
   1 -10   9   15.43    1.15   0
   1  -2   5  459.50    1.82   0
   1   2  -5  470.80    1.63   0
   1   3 -29  118.14    2.72   0
   1   3 -10  307.21    1.86   0
   2  -9  10   60.35    1.76   0
   2  -8  10   68.54    1.67   0
   2  -4   8  544.41    2.71   0
   2  -3   7  414.07    2.12   0
   2  -1   4 2559.49    3.83   0
   2   4 -21   -0.87    0.77   0
   2   4 -20   -0.03    0.76   0
   2   4 -19   47.37    1.23   0
   3   4 -25   46.50    1.63   0
   3   4 -24   -2.04    1.30   0
   3   4 -23    0.34    1.20   0
   3   4 -15  282.77    2.19   0
   4 -11  10   16.62    1.91   0
   4   0   3    1.05    0.18   0
   4   4 -26    0.38    1.42   0
   4   4 -25   86.06    2.11   0
   5  -4   9    6.17    0.85   0
   5  -3   8   70.53    1.22   0
   5   4 -26   52.85    2.02   0
   5   4 -13    4.59    0.49   0
   6  -4   9  128.19    1.71   0
   7   4 -15   17.05    0.85   0
   8  -8  10   13.56    1.35   0
   8  -7  10   27.12    1.71   0
   8  -5   9   34.20    1.33   0
   8   4 -21    5.13    1.13   0
   8   4 -20   94.46    1.73   0
   8   4 -19   23.40    1.11   0
   8   4 -18    1.23    0.87   0
   9  -6   9   76.84    1.95   0
  10  -6   8    9.55    1.18   0
  11  -6   7   12.16    1.35   0
  11  -2   3    0.51    0.73   0
  11   0  -1   -0.41    0.44   0
  12  -3   3   -1.28    0.93   0
  -8  -7 -16    0.61    0.71   0
  -7  -5 -10    5.27    0.42   0
  -6  -3  -9   37.71    0.66   0
  -6  -2 -26    3.78    1.46   0
  -6  -2 -25   34.57    1.71   0
  -6  -2 -13  144.53    1.47   0
  -5  -1 -11  423.27    2.21   0
  -4 -11   2    1.92    0.88   0
  -4  -8   3   35.60    0.86   0
  -4   0 -28    6.86    1.83   0
  -3 -11   4   32.62    1.32   0
  -3  -9   5   10.72    0.80   0
  -3   1 -28    5.88    1.39   0
  -3   1 -27   26.70    1.79   0
  -2 -12   5   14.87    1.47   0
  -2  -5   5   58.63    0.80   0
  -2   2 -24   50.59    1.75   0
  -2   2 -15  194.98    1.92   0
  -2   2 -14    5.62    0.59   0
  -1 -11   7   46.70    1.54   0
  -1  -6   7    6.03    0.53   0
   0 -11   8   -0.36    1.04   0
   0   2  -7  159.31    1.13   0
   0   3 -25   -0.66    0.97   0
   0   3 -24   -2.68    1.23   0
   0   3 -15   -0.75    0.69   0
   0   3 -14    0.80    0.51   0
   1 -11   9   12.80    1.29   0
   1  -6   9  120.42    1.52   0
   1   3 -28   27.01    1.84   0
   1   3 -11   86.05    1.15   0
   2  -7  10  228.60    2.30   0
   2  -5   9  172.29    1.73   0
   2   3  -9  683.39    2.56   0
   3 -11  10    8.94    1.43   0
   3   4 -22    9.57    1.02   0
   3   4 -21   20.06    1.04   0
   3   4 -20   15.99    1.13   0
   3   4 -19   33.04    1.24   0
   3   4 -18    0.46    0.58   0
   3   4 -17   54.04    1.15   0
   4 -10  11    5.20    1.64   0
   4  -9  11   -0.90    0.98   0
   4  -8  11   37.23    1.34   0
   4  -7  11   19.89    1.28   0
   4  -4   9    5.19    0.62   0
   4  -3   8  229.87    1.81   0
   4   4 -23   10.03    1.34   0
   4   4 -16   45.61    1.11   0
   4   4 -15    9.14    0.60   0
   5 -10  11    0.88    1.61   0
   5  -9  11    0.22    1.11   0
   5  -8  11    2.21    0.94   0
   5  -7  11  101.35    1.80   0
   5  -2   7  114.26    1.27   0
   5   4 -24    1.53    1.36   0
   5   4 -15   51.85    1.09   0
   5   4 -14   12.23    0.63   0
   6 -10  11   -0.90    1.66   0
   6  -8  11    1.72    1.08   0
   6  -7  11    6.37    1.25   0
   6  -5  10   96.18    1.71   0
   6   4 -25   73.31    1.83   0
   6   4 -24   22.20    1.46   0
   6   4 -23    5.62    1.21   0
   6   4 -15   -0.95    0.69   0
   7  -8  11   20.74    1.74   0
   7  -4   9  163.79    1.99   0
   7  -3   8   37.69    1.07   0
   7  -1   5   79.63    1.04   0
   7   0   3   -0.01    0.31   0
   7   4 -23    6.29    1.06   0
   7   4 -21   36.36    1.41   0
   7   4 -20  101.66    1.76   0
   7   4 -19   -1.17    0.93   0
   7   4 -18   23.59    1.08   0
   7   4 -17  159.89    1.85   0
   7   4 -16   38.04    0.94   0
   8  -6  10    2.51    1.25   0
   8  -2   6   43.27    0.92   0
   9  -8  10   33.38    1.97   0
   9  -4   8   43.56    1.39   0
   9   1  -1    1.63    0.25   0
   9   3 -10   18.83    0.52   0
  10  -7   9    2.90    1.56   0
  10  -5   8   16.20    1.44   0
  10  -4   7   16.05    0.96   0
  10  -3   6  176.32    2.07   0
  10   3 -13   -0.59    0.51   0
  11  -5   7  191.56    2.66   0
  11  -4   6   15.69    1.21   0
  11  -3   5   11.82    0.99   0
  12  -2   2    0.42    0.77   0
  12  -1   0   10.61    0.74   0
  -7  -4 -14   46.98    0.95   0
  -6  -2 -23   47.57    1.65   0
  -6  -2 -15  103.66    1.40   0
  -5 -11   0    0.83    0.75   0
  -5  -1 -27   10.29    1.37   0
  -5  -1 -26   92.10    2.25   0
  -5  -1 -12  198.80    1.64   0
  -4 -10   3   21.74    1.02   0
  -4   0 -27    0.64    1.18   0
  -4   0 -26    0.73    1.41   0
  -4   0 -11    0.15    0.42   0
  -3  -3   1  156.56    0.64   0
  -3   1 -26  195.17    2.67   0
  -3   1 -12   60.51    0.97   0
  -2 -11   6   17.13    1.10   0
  -2  -6   6    4.78    0.57   0
  -2   2 -23    2.73    0.92   0
  -2   2 -20   37.84    1.34   0
  -2   2 -19   10.39    1.07   0
  -2   2 -18   54.44    1.37   0
  -2   2 -16  572.28    3.19   0
  -1 -12   7   13.25    1.58   0
  -1  -8   8    2.16    0.58   0
  -1   2 -28   29.19    1.57   0
  -1   2 -10  353.95    1.96   0
   0 -10   9   13.39    1.30   0
   0  -9   9    1.36    0.79   0
   0  -8   9   28.49    1.01   0
   0  -7   9    0.52    0.81   0
   0  -4   7   37.21    0.77   0
   0   1  -3    0.06    0.12   0
   0   3 -23    0.28    0.83   0
   0   3 -22    2.00    0.82   0
   0   3 -21    1.45    1.03   0
   0   3 -20   -0.70    0.96   0
   0   3 -19    0.19    0.95   0
   0   3 -18    0.47    0.86   0
   0   3 -17    0.77    0.83   0
   0   3 -16    0.77    0.54   0
   1 -10  10    1.26    1.22   0
   1  -9  10    8.93    0.93   0
   1  -8  10  109.62    1.73   0
   1   3 -27    7.87    1.26   0
   1   3 -26  147.58    2.54   0
   1   3 -12  227.82    1.78   0
   2 -11  10   23.90    1.51   0
   2  -6  10  755.95    3.80   0
   2  -2   6   47.87    0.70   0
   3  -9  11   33.82    1.35   0
   3  -7  11    3.94    1.03   0
   3  -4   9   62.56    1.07   0
   3  -3   8    4.39    0.59   0
   3  -1   5    0.60    0.34   0
   3   3  -8    3.34    0.39   0
   4  -6  11   31.67    1.24   0
   4  -2   7  172.67    1.44   0
   4   4 -21   30.38    1.13   0
   4   4 -19    9.03    1.00   0
   4   4 -18   68.18    1.41   0
   4   4 -17    1.57    0.56   0
   5  -6  11   20.08    1.18   0
   5   3  -7  301.87    1.39   0
   5   4 -23    8.61    1.08   0
   5   4 -22   11.63    1.23   0
   5   4 -21   16.57    1.26   0
   5   4 -20    0.23    0.93   0
   5   4 -18   -0.53    0.82   0
   5   4 -17    1.08    0.77   0
   5   4 -16   17.88    0.91   0
   6  -2   7  149.61    1.42   0
   6   4 -22   50.28    1.42   0
   6   4 -19    6.23    1.01   0
   6   4 -18   43.75    1.25   0
   6   4 -17   92.51    1.46   0
   6   4 -16    1.71    0.56   0
   7  -7  11   -0.23    0.98   0
   7  -5  10    4.45    0.80   0
   8  -8  11    7.47    1.56   0
   8   1   0  468.49    1.44   0
   9  -7  10   22.14    1.40   0
   9  -5   9    2.46    0.93   0
   9  -3   7   31.89    0.98   0
   9  -1   4    0.91    0.56   0
  10  -6   9   15.98    1.45   0
  10  -1   3   95.57    1.23   0
  12  -4   5    6.54    1.23   0
  12  -3   4    0.22    0.94   0
  13  -1  -2   13.25    0.72   0
  -7  -4 -23    5.98    1.24   0
  -7  -4 -22   73.99    1.83   0
  -7  -4 -15   18.13    0.82   0
  -6  -5  -5   15.74    0.22   0
  -6  -3 -10  623.35    2.34   0
  -6  -2 -22    4.86    0.96   0
  -6  -2 -19    0.84    0.94   0
  -6  -2 -18   28.11    1.12   0
  -5  -9   1  115.32    1.28   0
  -5  -8   1  197.01    1.43   0
  -5  -1 -25   22.91    1.29   0
  -5  -1 -24   32.06    1.62   0
  -5  -1 -13   59.22    1.07   0
  -4  -7   3   80.34    0.99   0
  -4  -1  -7  440.54    1.73   0
  -4   0 -25    0.32    1.27   0
  -4   0 -24    5.61    1.24   0
  -4   0 -12  616.09    2.75   0
  -3 -11   5    0.11    1.01   0
  -3  -7   5   50.16    0.88   0
  -3   0  -7    0.38    0.23   0
  -3   1 -24    1.32    0.96   0
  -3   1 -23    1.66    1.19   0
  -3   1 -13   -0.19    0.46   0
  -2 -10   7    0.76    1.00   0
  -2  -9   7    0.09    0.69   0
  -2  -8   7    0.51    0.55   0
  -2  -1  -1 2657.38    1.43   0
  -2   0  -4 5020.43    4.57   0
  -2   1 -29   19.37    1.54   0
  -1 -11   8    8.50    1.34   0
  -1  -7   8  514.23    2.93   0
  -1  -4   6  210.61    1.43   0
  -1  -2   3  738.62    1.74   0
  -1   2 -27    4.32    1.23   0
  -1   2 -11  625.64    2.68   0
   0 -11   9    1.78    1.27   0
   0  -5   8    1.22    0.44   0
   0   2 -29   -0.62    1.57   0
   1 -11  10    0.52    1.46   0
   1  -7  10    0.96    0.70   0
   1  -5   9   99.03    1.28   0
   1  -3   7  231.42    1.54   0
   1   3 -25    5.64    1.08   0
   1   3 -24   10.16    1.37   0
   1   3 -13   21.92    0.81   0
   2 -10  11    2.62    1.50   0
   2  -8  11  180.41    2.23   0
   2   3 -28   19.17    1.50   0
   2   3 -27   -2.12    1.53   0
   2   3 -10  199.69    1.48   0
   3  -6  11  702.98    3.90   0
   3   0   3    0.15    0.21   0
   4  -9  12   10.59    1.48   0
   5 -10  12   14.38    1.82   0
   5  -9  12    5.64    1.17   0
   5  -8  12   -0.03    1.29   0
   6  -9  12   31.48    1.78   0
   6   1   1   33.22    0.37   0
   7  -6  11   24.13    1.12   0
   7  -2   7    1.14    0.46   0
   8  -7  11   21.88    1.35   0
   8  -5  10   67.14    1.46   0
   8  -1   5  114.52    1.24   0
   8   3  -9  168.27    1.10   0
   9  -6  10   -1.43    0.97   0
   9  -2   6   22.39    0.89   0
   9   0   2    1.60    0.41   0
  10  -2   5  111.41    1.41   0
  10   0   1    0.83    0.42   0
  10   1  -2   39.52    0.48   0
  11  -2   4    7.33    0.83   0
  11  -1   2   84.00    1.20   0
  11   2  -9    0.12    0.27   0
  -7  -5 -11    2.02    0.43   0
  -7  -4 -20   97.84    1.71   0
  -7  -4 -19    0.03    0.84   0
  -7  -4 -18   23.10    1.06   0
  -7  -4 -17  158.40    1.78   0
  -7  -4 -16   42.03    0.96   0
  -6 -10  -2   -0.39    0.55   0
  -6  -8  -2   17.99    0.44   0
  -6  -4  -7   16.36    0.35   0
  -5 -10   1    1.39    0.67   0
  -5  -6   0    0.40    0.21   0
  -5  -3  -5   81.91    0.56   0
  -5  -2  -8   71.94    0.77   0
  -5  -1 -23   12.87    1.08   0
  -5  -1 -21   39.28    1.34   0
  -5  -1 -15  178.63    1.75   0
  -5  -1 -14  101.39    1.26   0
  -4 -11   3   44.02    1.33   0
  -4   0 -23    0.26    0.81   0
  -4   0 -22    6.69    1.14   0
  -4   0 -14   19.03    0.86   0
  -4   0 -13    0.21    0.47   0
  -3   0 -29    0.29    1.33   0
  -3   1 -22    2.81    0.78   0
  -3   1 -21    1.11    0.78   0
  -3   1 -20   52.33    1.41   0
  -3   1 -18    0.17    0.83   0
  -3   1 -16   12.68    0.86   0
  -2 -11   7   85.68    1.89   0
  -2   1 -28   60.78    1.89   0
  -2   1 -27   38.09    1.77   0
  -2   1  -9    1.25    0.42   0
  -1  -6   8    1.28    0.65   0
  -1  -1   1 2450.38    1.78   0
  -1   2 -25   12.79    1.13   0
  -1   2 -12  117.63    1.26   0
   0  -9  10    1.98    1.07   0
   0  -8  10  161.93    2.02   0
   0  -6   9  582.85    3.05   0
   0  -3   6    0.36    0.25   0
   0   2 -28  169.56    2.79   0
   0   2  -8  212.40    1.35   0
   1  -6  10  153.66    1.81   0
   1   2  -6 2570.66    3.96   0
   1   3 -23    1.58    0.82   0
   1   3 -22  111.60    1.97   0
   1   3 -21    5.25    1.03   0
   2 -11  11    0.52    1.48   0
   2  -7  11   18.21    0.95   0
   3 -10  12    3.43    1.42   0
   3  -9  12    3.08    1.25   0
   3   3 -28   37.49    1.70   0
   3   3 -27   -0.84    1.40   0
   3   3  -9   65.80    0.84   0
   4  -5  11   57.56    1.30   0
   4  -4  10    0.59    0.74   0
   4   3  -8  231.39    1.33   0
   5  -7  12  210.53    2.51   0
   5  -4  10   17.57    0.77   0
   5  -3   9  581.24    2.94   0
   5  -1   6   -0.33    0.41   0
   7  -7  12    7.09    1.30   0
   7  -4  10   22.79    1.14   0
   8  -6  11   23.79    1.21   0
   8  -2   7   18.73    0.87   0
   8   0   3    0.16    0.36   0
   9  -7  11   26.90    1.51   0
   9  -5  10    8.22    1.28   0
   9  -4   9    5.32    1.04   0
  10  -6  10   -1.03    1.34   0
  10  -5   9   20.06    1.18   0
  10  -4   8   54.26    1.32   0
  10  -3   7    6.06    1.00   0
  10   3 -18   -0.25    0.91   0
  10   3 -17    0.53    0.70   0
  10   3 -16    7.68    0.77   0
  11  -5   8   24.99    1.28   0
  11  -4   7   33.98    1.24   0
  11  -3   6   34.66    1.20   0
  12  -4   6   22.14    1.40   0
  12  -2   3    1.34    0.74   0
  12   0  -2    3.61    0.47   0
  -7  -6  -9    6.18    0.34   0
  -7  -5 -12    5.47    0.48   0
  -6  -3 -24    5.42    1.24   0
  -6  -3 -11   13.94    0.59   0
  -5 -11   1   -0.31    0.85   0
  -5  -7   1  157.45    1.12   0
  -5  -1 -19   46.87    1.15   0
  -5  -1 -18  457.83    2.93   0
  -5  -1 -17    3.13    0.58   0
  -5  -1 -16   63.11    1.12   0
  -4  -9   4    0.79    0.61   0
  -4  -1 -28   20.60    1.47   0
  -4   0 -21    0.14    0.76   0
  -4   0 -20  366.28    2.84   0
  -4   0 -19    0.96    0.90   0
  -4   0 -18   55.24    1.29   0
  -4   0 -17   -1.12    0.76   0
  -4   0 -16    3.28    0.73   0
  -4   0 -15   -0.52    0.51   0
  -3 -10   6    4.27    0.97   0
  -3  -9   6    0.71    0.56   0
  -3  -8   6   -0.53    0.69   0
  -3  -6   5    0.95    0.50   0
  -3   0 -28  103.92    2.23   0
  -3   0 -27    1.37    1.43   0
  -3   0  -8  121.67    1.03   0
  -2  -5   6   83.85    1.00   0
  -2   1 -26    9.48    1.34   0
  -1 -10   9   17.22    1.19   0
  -1  -9   9   10.97    0.86   0
  -1  -8   9   26.20    0.92   0
  -1   2 -23   -0.89    0.82   0
  -1   2 -22    2.19    1.10   0
  -1   2 -21  221.30    2.42   0
  -1   2 -14  751.93    3.29   0
   0 -11  10    0.54    1.37   0
   0 -10  10    4.45    0.98   0
   0  -7  10    3.24    0.83   0
   0   2 -27    1.46    1.10   0
   0   2  -9   35.53    0.69   0
   1 -10  11    2.74    1.01   0
   1  -8  11    4.28    0.80   0
   1   2 -29    3.05    1.71   0
   1   3 -20  148.08    1.92   0
   1   3 -18    5.10    0.73   0
   1   3 -17  104.13    1.46   0
   1   3 -16  121.03    1.50   0
   2  -6  11    0.94    0.67   0
   2   3 -24    2.06    1.14   0
   2   3 -11  246.54    1.68   0
   3 -11  12    0.04    1.63   0
   3  -7  12   27.22    1.07   0
   3  -5  11  168.31    1.90   0
   3   3 -26   20.80    1.55   0
   4  -3   9  111.75    1.31   0
   4   3 -27    4.27    1.56   0
   5  -9  13    3.35    1.49   0
   5  -6  12  137.51    1.93   0
   5  -2   8   73.06    1.08   0
   5   0   4  454.99    1.67   0
   6  -9  13    9.15    1.70   0
   6  -8  13   27.67    1.63   0
   6  -6  12    1.95    0.79   0
   6  -1   6  125.33    1.14   0
   6   0   4   11.27    0.41   0
   7  -3   9   85.22    1.31   0
   8  -5  11  108.35    1.89   0
   8  -4  10   24.74    1.20   0
   9  -6  11    7.12    1.31   0
   9  -3   8   10.06    0.77   0
  11   0   0    0.26    0.45   0
  12  -3   5   90.55    1.66   0
  12  -1   1   38.66    0.92   0
  13  -1  -1    7.48    0.68   0
  -7  -5 -22   24.32    1.40   0
  -7  -5 -21   51.03    1.45   0
  -7  -5 -13    0.26    0.49   0
  -6  -3 -23    1.13    1.17   0
  -6  -3 -22   29.91    1.38   0
  -6  -3 -12    1.17    0.49   0
  -5  -2 -26    1.43    1.11   0
  -5  -2 -25    6.88    1.28   0
  -5  -2  -9   67.49    0.82   0
  -4  -6   3   24.07    0.54   0
  -4  -5   2  252.31    1.15   0
  -4  -1 -27   16.49    1.33   0
  -4  -1 -26   21.20    1.58   0
  -4  -1  -8  619.90    2.12   0
  -3 -11   6    1.32    1.08   0
  -3  -7   6   93.00    1.20   0
  -3  -4   3  573.24    1.72   0
  -3   0 -26    0.35    1.39   0
  -2 -10   8    9.19    1.09   0
  -2  -9   8   14.94    0.87   0
  -2  -8   8   20.07    0.97   0
  -2  -6   7   30.60    0.81   0
  -2  -4   5   49.46    0.69   0
  -2   1 -25    2.96    0.98   0
  -2   1 -24   37.77    1.59   0
  -2   1 -10    2.11    0.38   0
  -1  -7   9   56.48    1.11   0
  -1   1 -28   11.58    1.48   0
  -1   1  -6 1609.87    3.14   0
  -1   2 -18  307.75    2.42   0
  -1   2 -17   13.01    0.90   0
  -1   2 -16    1.43    0.56   0
   0   2 -26  120.17    2.12   0
   0   2 -25   11.20    1.35   0
   1 -11  11    6.47    1.19   0
   1  -2   6 2406.76    4.21   0
   2 -10  12   11.68    1.17   0
   2  -8  12   33.01    1.22   0
   2  -1   5 2286.95    3.70   0
   2   3 -21   12.89    1.04   0
   2   3 -13  265.68    1.92   0
   2   3 -12   32.37    0.74   0
   3  -6  12   99.32    1.69   0
   3  -3   9   64.62    0.99   0
   3   3 -25    8.18    1.07   0
   3   3 -24   27.68    1.44   0
   4 -10  13   13.36    1.36   0
   4  -9  13   -0.85    0.98   0
   4  -8  13   13.66    1.11   0
   4  -2   8  893.83    3.16   0
   4   1   1  118.27    0.49   0
   4   3 -26   11.90    1.44   0
   5  -7  13    7.80    1.31   0
   5   3  -8   78.79    0.79   0
   6  -7  13    0.27    1.16   0
   7  -9  13    3.62    1.35   0
   7  -8  13   15.46    1.36   0
   7  -2   8   30.02    0.91   0
   8  -3   9  167.66    1.81   0
   9  -7  12   44.09    1.94   0
   9  -2   7   30.13    1.01   0
  10  -5  10    5.70    1.31   0
  10  -4   9   59.40    1.59   0
  10  -2   6   40.28    1.05   0
  10  -1   4   15.26    0.69   0
  11  -5   9   32.85    1.66   0
  11  -4   8    1.40    1.18   0
  11  -2   5   25.52    1.01   0
  11  -1   3   19.34    0.82   0
  13   0  -4    4.36    0.44   0
  -7  -6 -10   10.86    0.46   0
  -7  -5 -20    0.32    0.89   0
  -7  -5 -19    6.80    0.92   0
  -7  -5 -14    3.43    0.62   0
  -6  -4  -8   73.52    0.72   0
  -6  -3 -21  215.05    2.35   0
  -6  -3 -20   16.16    1.02   0
  -6  -3 -13  131.92    1.36   0
  -5  -9   2  112.37    1.26   0
  -5  -2 -24    5.49    1.32   0
  -4  -7   4   26.73    0.69   0
  -4  -1 -25   64.21    1.84   0
  -3  -1  -4 1938.38    2.62   0
  -3   0 -25    1.14    0.96   0
  -3   0  -9    0.79    0.40   0
  -2 -11   8   15.84    1.33   0
  -2  -7   8   21.65    0.88   0
  -2   0 -29    0.63    1.57   0
  -2   1 -23  360.69    3.06   0
  -2   1 -11  406.96    2.09   0
  -1  -9  10   10.67    1.08   0
  -1   0  -2  101.14    0.46   0
  -1   1 -27   99.06    2.21   0
   0 -10  11    0.55    1.27   0
   0  -9  11    1.05    0.80   0
   0  -8  11   92.36    1.71   0
   0  -6  10  522.15    3.00   0
   0  -5   9    1.06    0.43   0
   0  -4   8  810.62    2.96   0
   0  -2   5  122.47    0.89   0
   0   1 -30   -1.34    1.54   0
   0   2 -24   74.42    1.61   0
   0   2 -23    5.62    1.12   0
   0   2 -10  773.47    2.73   0
   1 -10  12   91.12    2.13   0
   1  -9  12   24.31    1.37   0
   1  -8  12  100.66    1.79   0
   1  -5  10    4.66    0.60   0
   1  -4   9  221.83    1.71   0
   1   2 -27    4.47    1.16   0
   1   2  -7  967.18    2.57   0
   2  -5  11    0.19    0.79   0
   2  -4  10   30.91    0.92   0
   2  -2   7   80.01    0.89   0
   2   2 -29   40.78    1.73   0
   2   2  -5 1154.13    2.34   0
   2   3 -20   16.24    0.88   0
   2   3 -19   19.18    1.03   0
   2   3 -17  114.04    1.60   0
   2   3 -15   14.88    0.82   0
   2   3 -14   11.26    0.62   0
   3 -10  13   29.53    1.50   0
   3  -8  13   10.85    1.03   0
   3   3 -23   67.08    1.67   0
   3   3 -22    9.01    1.06   0
   4  -7  13   -0.56    0.77   0
   4  -4  11  176.92    1.86   0
   4   0   4  182.67    1.02   0
   4   3 -25   40.81    1.40   0
   4   3 -24   36.73    1.53   0
   5  -5  12   28.20    1.02   0
   5  -4  11   96.43    1.43   0
   5   3 -25    1.02    1.35   0
   6  -9  14   19.58    1.72   0
   6  -6  13   24.24    1.32   0
   6  -5  12    9.08    0.85   0
   6  -4  11    3.45    0.70   0
   6   3 -25   48.50    1.83   0
   7  -5  12    9.79    1.13   0
   7  -4  11    9.34    0.99   0
   7   0   4  147.23    1.07   0
   7   3 -24   25.70    1.46   0
   8  -7  13    7.51    1.59   0
   8  -1   6  136.56    1.36   0
   9  -6  12   -2.69    1.24   0
   9  -5  11   45.81    1.41   0
   9  -4  10    4.00    0.82   0
   9   3 -20  119.39    1.86   0
   9   3 -19   18.92    1.06   0
   9   3 -15    9.12    0.76   0
   9   3 -14   29.86    0.83   0
  10  -6  11   19.77    1.30   0
  10  -3   8   24.33    1.11   0
  11  -3   7   40.31    1.34   0
  12  -4   7    0.42    1.11   0
  12  -2   4    1.59    0.87   0
  -6  -9  -1   34.59    0.66   0
  -6  -3 -19    1.45    0.68   0
  -6  -3 -18  188.33    1.96   0
  -6  -3 -17    5.00    0.79   0
  -6  -3 -14    0.43    0.44   0
  -5 -11   2   41.57    1.24   0
  -5  -2 -23    1.62    0.89   0
  -5  -2 -22    1.12    0.99   0
  -5  -2 -10   78.69    0.89   0
  -4 -10   5    4.97    0.80   0
  -4  -9   5   14.19    0.82   0
  -4  -1 -24    1.35    0.94   0
  -4  -1 -23  102.26    1.89   0
  -4  -1  -9   33.06    0.58   0
  -3 -10   7    4.39    0.97   0
  -3  -8   7   10.52    0.77   0
  -3  -1 -29    9.49    1.33   0
  -3   0 -24  100.69    1.80   0
  -3   0 -23    2.57    0.99   0
  -3   0 -10 1865.45    4.14   0
  -2   0 -28  402.18    3.77   0
  -2   0  -5    1.52    0.26   0
  -2   1 -13  423.64    2.35   0
  -1 -11  10    1.50    1.36   0
  -1 -10  10    0.20    0.83   0
  -1  -8  10  113.33    1.60   0
  -1  -6   9  121.92    1.38   0
  -1  -4   7   57.52    0.84   0
  -1   1 -26  132.49    2.27   0
   0 -11  11    2.17    1.10   0
   0  -7  11   -0.15    0.78   0
   0   1 -29   -0.62    1.15   0
   0   1  -4    0.75    0.21   0
   0   2 -22   24.74    1.08   0
   0   2 -21  137.63    1.95   0
   0   2 -11  171.38    1.38   0
   1 -11  12   12.05    1.33   0
   1  -3   8   36.40    0.70   0
   1   2 -26   19.82    1.18   0
   1   2 -25   14.02    1.32   0
   2 -11  13  131.76    2.69   0
   2 -10  13   12.62    1.27   0
   2  -9  13   11.62    1.07   0
   2  -8  13    5.68    1.15   0
   2  -3   9  661.89    2.78   0
   3  -7  13   93.44    1.65   0
   3  -2   8   94.68    1.08   0
   3  -1   6   89.40    0.84   0
   3   3 -12   72.32    1.04   0
   4 -10  14   -0.99    1.51   0
   4  -9  14   12.41    1.23   0
   4  -8  14    0.24    1.22   0
   4  -6  13    4.46    1.03   0
   4   2  -3    5.99    0.15   0
   4   3 -23   30.74    1.40   0
   4   3 -10    0.65    0.46   0
   5  -9  14   38.31    1.56   0
   5  -8  14   17.01    1.22   0
   5  -6  13  102.55    1.70   0
   5   3  -9  567.43    2.13   0
   6   3  -9   38.76    0.65   0
   7  -8  14    2.30    1.40   0
   7  -6  13   13.73    1.06   0
   7  -3  10   54.69    1.09   0
   7   3 -23   42.84    1.64   0
   7   3 -10   62.08    0.84   0
   8  -5  12    2.61    1.08   0
   8  -4  11    1.47    0.92   0
   8  -2   8   49.06    0.97   0
   8   3 -22   96.97    1.89   0
   8   3 -21   42.69    1.42   0
   9  -7  13    1.99    1.49   0
   9  -3   9  312.50    2.49   0
   9   0   3    0.75    0.36   0
   9   3 -18   13.19    0.83   0
   9   3 -17   38.72    1.07   0
   9   3 -16    1.97    0.68   0
  10   0   2   72.69    0.88   0
  12  -3   6   38.78    1.37   0
  -7  -6 -11   25.30    0.60   0
  -6 -10  -1   21.19    0.70   0
  -6  -7  -2    1.41    0.22   0
  -5  -3 -26   26.57    1.69   0
  -5  -2 -21   15.89    0.99   0
  -5  -2 -20   67.74    1.46   0
  -5  -2 -11  326.03    1.82   0
  -4 -11   5   16.34    1.03   0
  -4  -8   5   19.73    0.76   0
  -4  -2 -27   37.30    1.70   0
  -4  -1 -22   87.37    1.70   0
  -3 -11   7   10.06    1.15   0
  -3  -1 -28    5.61    1.21   0
  -3   0 -22  267.59    2.56   0
  -3   0 -21   -0.37    1.03   0
  -3   0 -11   -0.03    0.42   0
  -2 -11   9    5.10    1.22   0
  -2 -10   9   12.54    0.92   0
  -2  -9   9    3.69    0.73   0
  -2  -8   9    4.94    0.83   0
  -2   0 -27   -0.50    1.14   0
  -2   1 -17   12.67    0.75   0
  -2   1 -16  203.01    1.83   0
  -2   1 -15  698.43    3.17   0
  -2   1 -14   -1.00    0.47   0
  -1   0 -30  138.36    2.57   0
  -1   1 -25   13.53    1.11   0
  -1   1 -24   82.67    1.82   0
   0  -3   7    0.24    0.32   0
   0  -1   3    0.06    0.16   0
   0   1 -28   -0.28    1.05   0
   0   2 -20  211.06    2.16   0
   0   2 -19  174.05    2.01   0
   0   2 -18  109.27    1.56   0
   0   2 -13   91.73    1.22   0
   0   2 -12  536.56    2.49   0
   1   2 -24    6.55    1.17   0
   2   2 -26   13.19    1.35   0
   3 -10  14    1.93    1.13   0
   3  -4  11  107.67    1.37   0
   3   3 -19    4.50    0.71   0
   3   3 -18  146.57    1.78   0
   3   3 -16  344.75    2.39   0
   3   3 -15    5.67    0.74   0
   3   3 -14    2.39    0.48   0
   4  -7  14   -0.16    1.13   0
   4   3 -22    4.43    0.86   0
   4   3 -11   63.04    0.93   0
   5  -7  14   34.68    1.31   0
   5  -1   7  751.20    2.64   0
   5   3 -23   23.36    1.16   0
   6  -7  14   20.05    1.21   0
   6  -5  13    6.22    0.99   0
   6  -2   9  696.81    3.08   0
   6   3 -23    0.44    0.91   0
   6   3 -10  625.60    2.32   0
   7  -7  14  148.63    2.36   0
   7  -1   7    0.99    0.49   0
   7   3 -22    7.11    1.17   0
   8  -3  10  226.58    2.10   0
   8   0   4  171.47    1.23   0
   8   3 -20   74.18    1.54   0
   8   3 -19    7.84    1.03   0
   8   3 -12   14.07    0.59   0
   9  -5  12   -0.73    1.09   0
   9  -2   8   16.78    0.84   0
   9   1   0    0.48    0.22   0
   9   2  -5  166.65    0.60   0
  10  -6  12   93.89    2.19   0
  10  -5  11   11.75    1.11   0
  10  -4  10    7.84    0.96   0
  10  -2   7  170.45    1.81   0
  10  -1   5   65.72    1.04   0
  11  -5  10   24.08    1.33   0
  11  -4   9   27.23    1.17   0
  11  -2   6   34.86    1.06   0
  12  -1   2   10.65    0.65   0
  12   0  -1    0.23    0.36   0
  13  -1   0   -0.39    0.53   0
  -7  -6 -19   46.54    1.24   0
  -7  -6 -12    1.56    0.50   0
  -6 -11  -1   17.79    0.82   0
  -6  -4 -22   49.36    1.49   0
  -6  -4  -9  130.66    0.99   0
  -5  -9   3    1.36    0.62   0
  -5  -7   2  143.41    1.08   0
  -5  -3 -25    0.88    1.26   0
  -5  -3  -6   16.53    0.34   0
  -5  -2 -19   23.34    0.92   0
  -5  -2 -18   23.17    1.05   0
  -5  -2 -17  244.10    2.06   0
  -5  -2 -16    0.38    0.67   0
  -5  -2 -14   37.88    0.89   0
  -5  -2 -12  512.46    2.33   0
  -4  -1 -21   30.32    1.09   0
  -3  -5   5   91.57    0.88   0
  -3  -2  -1   27.57    0.10   0
  -3  -1 -26  198.00    2.68   0
  -3   0 -20   77.40    1.42   0
  -3   0 -19   -1.75    0.85   0
  -3   0 -18  320.88    2.46   0
  -3   0 -12  135.17    1.32   0
  -2  -3   4    3.96    0.27   0
  -2   0 -26    3.49    0.98   0
  -2   0 -25    2.60    1.24   0
  -1 -10  11    0.07    1.20   0
  -1   0 -29    0.84    1.20   0
  -1   1 -23  170.12    2.26   0
   0 -11  12    0.28    1.45   0
   0 -10  12   17.71    1.18   0
   0  -9  12    1.11    0.87   0
   0  -8  12   16.37    1.07   0
   0  -6  11  835.84    3.77   0
   0   1 -27   -0.54    1.06   0
   0   2 -17   83.92    1.30   0
   0   2 -16  293.96    2.17   0
   0   2 -15    7.98    0.58   0
   0   2 -14   37.96    0.84   0
   1 -11  13   -0.55    1.53   0
   1 -10  13   -0.87    0.98   0
   1  -9  13   19.83    1.11   0
   1  -8  13   11.77    1.12   0
   1  -6  12  141.42    1.78   0
   1  -5  11  246.79    2.02   0
   1  -4  10  138.37    1.46   0
   1   1 -29    2.29    1.22   0
   1   2 -23   -0.22    0.75   0
   1   2 -22    0.35    0.99   0
   2 -10  14   38.15    1.86   0
   2  -9  14  122.37    2.27   0
   2  -5  12  241.17    2.19   0
   2   2 -25    8.44    1.32   0
   3  -7  14   12.24    1.20   0
   3   2 -27    4.84    1.14   0
   4 -10  15   -2.91    1.73   0
   4  -9  15    1.94    1.43   0
   4  -5  13  231.12    2.30   0
   4  -2   9  610.01    2.69   0
   4  -1   7  424.46    1.93   0
   4   2 -28    8.63    1.29   0
   4   3 -20   23.86    0.99   0
   4   3 -19   -1.17    0.79   0
   4   3 -13   91.36    1.18   0
   5  -9  15    1.90    1.19   0
   5  -8  15    2.24    1.38   0
   5  -6  14  177.88    2.30   0
   5  -5  13    3.13    0.73   0
   5   3 -21  217.02    2.26   0
   5   3 -11  670.87    2.59   0
   6  -9  15    8.13    1.33   0
   6  -8  15    0.73    1.33   0
   6  -6  14   52.12    1.56   0
   6  -4  12   57.97    1.23   0
   6   3 -21  210.56    2.22   0
   6   3 -20   14.79    1.03   0
   6   3 -11   14.84    0.57   0
   7  -8  15   19.13    1.63   0
   7  -6  14   14.51    1.36   0
   7  -5  13    0.22    0.76   0
   7  -4  12   35.86    1.07   0
   7  -2   9   72.56    1.10   0
   7   2  -3    0.92    0.09   0
   7   3 -20    3.35    0.94   0
   7   3 -19    9.30    0.93   0
   7   3 -11   17.05    0.58   0
   8  -7  14   50.59    1.66   0
   8   1   1    0.18    0.21   0
   8   3 -18   43.54    1.06   0
   8   3 -17   24.42    0.97   0
   8   3 -16   17.31    0.89   0
   9  -6  13    1.56    1.05   0
   9  -4  11   13.52    0.94   0
  10  -3   9    0.93    0.86   0
  11  -3   8   -0.68    0.87   0
  11  -1   4  244.69    1.84   0
  11   0   1   -0.34    0.37   0
  11   2 -11   28.36    0.62   0
  12  -2   5   42.66    1.14   0
  -7  -6 -17   11.08    0.85   0
  -7  -6 -16  119.80    1.44   0
  -7  -6 -15    0.18    0.55   0
  -7  -6 -14   14.44    0.66   0
  -7  -6 -13   14.45    0.63   0
  -6  -4 -21   31.74    1.11   0
  -6  -4 -20    9.91    1.06   0
  -6  -4 -10   32.56    0.62   0
  -5 -11   3   10.56    0.95   0
  -5  -6   1   31.13    0.45   0
  -5  -4  -3   58.02    0.26   0
  -5  -3 -24    3.11    0.97   0
  -5  -2 -15   19.09    0.69   0
  -4 -10   6    4.53    0.82   0
  -4  -9   6   60.14    1.14   0
  -4  -6   4  162.41    1.18   0
  -4  -4   1  944.70    1.60   0
  -4  -2 -25    1.68    1.21   0
  -4  -1 -19   13.29    0.76   0
  -4  -1 -17   33.93    1.05   0
  -4  -1 -15  644.14    3.00   0
  -4  -1 -14  417.08    2.36   0
  -4  -1 -12  951.07    3.17   0
  -3 -11   8   32.73    1.36   0
  -3 -10   8   -0.63    0.88   0
  -3  -1 -25   18.14    1.45   0
  -3   0 -16    7.90    0.64   0
  -3   0 -15    0.19    0.48   0
  -3   0 -14   35.04    0.82   0
  -3   0 -13    0.38    0.42   0
  -2  -9  10   65.19    1.44   0
  -2  -7   9  150.57    1.57   0
  -2  -4   6  518.76    2.03   0
  -2  -1 -29   19.55    1.44   0
  -2   0 -24   82.81    1.82   0
  -2   0  -6 5914.81    5.61   0
  -1 -11  11    4.38    1.08   0
  -1  -8  11    2.20    0.72   0
  -1  -5   9   98.87    1.24   0
  -1   0 -28   51.12    1.65   0
  -1   1 -22   44.27    1.25   0
  -1   1 -21  147.02    2.01   0
   0  -7  12    0.70    0.94   0
   0  -4   9  160.64    1.38   0
   0   0 -30    9.29    1.58   0
   0   1 -26    1.61    0.95   0
   0   1 -25    1.07    1.15   0
   1  -7  13    0.99    1.02   0
   1   2 -21  227.45    2.27   0
   1   2 -20   25.44    1.09   0
   1   2  -9  195.59    1.29   0
   2  -8  14   12.49    1.00   0
   2   0   3   -0.13    0.12   0
   2   2 -24   52.51    1.57   0
   3 -10  15   33.81    1.97   0
   3  -9  15    3.80    1.45   0
   3  -5  13   31.97    1.13   0
   3   0   4 4692.25    4.58   0
   3   2 -26   27.93    1.34   0
   4  -6  14   25.02    1.06   0
   4   2 -27   36.57    1.50   0
   4   3 -16    6.60    0.60   0
   5  -7  15   28.64    1.46   0
   5  -3  11  685.53    3.27   0
   5   0   5   -0.06    0.25   0
   5   2 -27   58.96    1.90   0
   5   3 -19   21.71    0.91   0
   5   3 -18   11.97    0.93   0
   5   3 -17  216.36    1.97   0
   5   3 -13   56.97    0.95   0
   6   0   5    0.12    0.22   0
   6   3 -18  189.70    1.97   0
   6   3 -12    1.28    0.49   0
   7  -7  15    9.29    1.50   0
   7   0   5   -0.26    0.31   0
   7   3 -18   54.60    1.28   0
   7   3 -17   78.59    1.36   0
   7   3 -16    0.93    0.63   0
   7   3 -15    0.56    0.61   0
   7   3 -14   62.29    1.04   0
   7   3 -13   27.71    0.78   0
   8  -6  14   13.13    1.41   0
   8  -5  13   55.81    1.46   0
   8  -4  12   56.31    1.29   0
   8  -2   9   31.03    0.83   0
   8  -1   7   16.51    0.68   0
  10  -6  13    1.37    1.38   0
  10  -5  12    1.36    1.33   0
  10  -4  11    7.83    1.14   0
  10   1  -1    0.22    0.22   0
  11  -5  11   -0.07    1.25   0
  11  -4  10   -0.81    1.09   0
  11   2 -12    1.63    0.51   0
  12  -3   7   14.74    1.12   0
  -6  -5 -23   85.07    1.88   0
  -6  -5  -6   41.32    0.41   0
  -6  -4 -18   45.31    1.17   0
  -6  -4 -11    2.78    0.44   0
  -5  -8   3   -0.01    0.46   0
  -5  -4 -26   55.70    1.90   0
  -5  -3 -22   71.92    1.60   0
  -4 -11   6    4.59    0.98   0
  -4  -5   3    3.45    0.32   0
  -4  -2 -24   70.59    1.56   0
  -3  -8   8    6.30    0.59   0
  -3  -4   4   19.31    0.41   0
  -3  -1 -24   -0.06    1.04   0
  -2  -2   2   18.84    0.25   0
  -2  -1 -28   57.18    1.65   0
  -2   0 -23   -1.09    0.78   0
  -1  -7  11   -1.26    0.74   0
  -1  -4   8   54.44    0.85   0
  -1   0 -27    0.84    1.04   0
  -1   1 -20  116.38    1.64   0
  -1   1 -19   57.09    1.30   0
  -1   1  -9  443.79    1.91   0
   0 -11  13   -0.54    1.35   0
   0 -10  13   24.05    1.44   0
   0  -9  13   -0.22    1.16   0
   0   0 -29   -0.76    1.55   0
   0   1 -24    0.72    1.12   0
   0   1  -5   -0.05    0.24   0
   1 -10  14   22.06    1.54   0
   1  -9  14    0.30    1.14   0
   1  -3   9  668.17    2.63   0
   1   2 -19   17.82    0.80   0
   1   2 -18  317.21    2.43   0
   1   2 -11  608.71    2.47   0
   1   2 -10  362.12    1.82   0
   2  -7  14  211.98    2.30   0
   2  -3  10  202.44    1.65   0
   2  -1   6  345.44    1.51   0
   2   1 -29   19.02    1.46   0
   2   2 -23    2.01    0.79   0
   2   2 -22    0.87    0.89   0
   3  -6  14  105.93    1.66   0
   3  -4  12    0.02    0.56   0
   3   2 -25   11.08    1.06   0
   3   2 -24   20.79    1.28   0
   4  -7  15   51.66    1.44   0
   4  -3  11   64.06    1.06   0
   4   2 -26    1.52    1.05   0
   5  -5  14  153.23    2.04   0
   5   3 -16    2.99    0.54   0
   5   3 -15   56.74    1.00   0
   5   3 -14   30.42    0.75   0
   6  -5  14    0.40    0.96   0
   6  -4  13   29.16    1.14   0
   6  -2  10   96.72    1.30   0
   6   3 -17    7.04    0.66   0
   6   3 -16   54.62    1.03   0
   6   3 -15   37.04    0.95   0
   6   3 -14    1.12    0.55   0
   6   3 -13  133.29    1.29   0
   7  -5  14    4.61    1.01   0
   8  -7  15    7.52    1.15   0
   8  -3  11   23.09    0.90   0
   9  -5  13   91.87    1.79   0
   9  -4  12   42.12    1.44   0
   9   0   4   50.78    0.75   0
  10  -2   8    5.29    0.78   0
  10   0   3    0.31    0.36   0
  11  -2   7    9.82    0.90   0
  12  -1   3    4.85    0.62   0
  13  -1   1    8.35    0.62   0
  13   0  -3    0.40    0.33   0
  -7  -7 -19    8.83    0.93   0
  -7  -7 -10    0.87    0.36   0
  -6 -10   0   34.63    0.76   0
  -6  -9   0    9.58    0.48   0
  -6  -5 -22   49.47    1.54   0
  -6  -4 -17   90.47    1.27   0
  -6  -4 -16    2.25    0.66   0
  -6  -4 -15    0.12    0.63   0
  -6  -4 -13   29.86    0.76   0
  -6  -4 -12   56.06    0.87   0
  -5  -4 -25    7.70    1.40   0
  -5  -3  -7  290.50    1.24   0
  -4  -2 -23   44.44    1.27   0
  -3 -10   9    0.75    0.90   0
  -3  -6   7  304.37    1.85   0
  -3  -3   2  404.07    1.06   0
  -3  -2 -27    5.36    1.44   0
  -3  -1 -23    1.26    0.77   0
  -2  -6   9   39.75    0.94   0
  -2  -1 -27   38.50    1.49   0
  -2   0 -22   57.07    1.32   0
  -2   0 -21   -2.24    0.98   0
  -2   0  -7    0.75    0.31   0
  -1 -11  12   12.95    1.41   0
  -1 -10  12  107.70    1.90   0
  -1  -9  12   30.92    1.12   0
  -1  -8  12   97.09    1.67   0
  -1   0 -26    7.25    0.98   0
  -1   1 -18  222.32    1.99   0
  -1   1 -11  440.26    2.10   0
  -1   1 -10  141.81    1.15   0
   0  -8  13    8.34    0.85   0
   0  -6  12   25.55    1.06   0
   0  -5  11    0.72    0.71   0
   0  -3   8   -0.18    0.32   0
   0  -2   6   51.53    0.61   0
   0   0 -28  102.48    2.24   0
   0   1 -23    2.45    0.97   0
   1  -8  14    2.45    0.81   0
   1  -6  13    0.30    0.88   0
   1  -5  12  279.24    2.15   0
   1  -1   5  996.93    2.28   0
   1   0 -30  124.36    2.55   0
   1   1 -26  133.70    2.14   0
   1   2 -17   12.36    0.68   0
   1   2 -13    7.26    0.67   0
   1   2 -12  119.73    1.18   0
   2 -10  15    0.74    1.13   0
   2  -9  15    4.26    1.03   0
   2  -8  15    3.45    1.21   0
   2  -5  13  261.87    2.28   0
   2   1 -28   61.34    1.72   0
   2   2 -21   12.19    1.05   0
   2   2  -7   78.24    0.72   0
   3 -10  16    1.58    1.57   0
   3  -3  11    1.16    0.64   0
   3   2  -5   81.06    0.62   0
   4  -9  16    7.20    1.14   0
   4  -8  16   11.95    1.38   0
   4  -6  15   26.59    1.29   0
   4  -5  14    1.77    0.88   0
   4  -4  13  287.13    2.37   0
   4   0   5    0.09    0.26   0
   4   2 -25    1.51    0.92   0
   5  -8  16    0.91    1.04   0
   5  -6  15    3.06    0.80   0
   5  -4  13    5.94    0.72   0
   5   1   2   27.18    0.31   0
   5   2  -3  169.16    0.57   0
   6  -6  15   18.14    1.12   0
   6  -3  12    0.37    0.73   0
   6   2 -26    4.05    1.04   0
   7  -4  13   60.86    1.34   0
   7  -2  10    0.90    0.51   0
   7  -1   8   44.70    0.88   0
   7   1   2  108.77    0.68   0
   7   2 -25    7.81    1.41   0
   8  -6  15    4.75    1.36   0
   8  -5  14    1.91    1.03   0
   8  -4  13   35.39    1.30   0
   8   0   5   -0.64    0.40   0
   9  -2   9    6.66    0.61   0
   9  -1   7   45.24    0.95   0
  10  -5  13   24.95    1.53   0
  10  -3  10    0.17    0.68   0
  10  -1   6   33.77    0.84   0
  10   2  -8    5.24    0.35   0
  11  -3   9   29.85    1.04   0
  11  -1   5   17.42    0.72   0
  12  -3   8   34.75    1.29   0
  12  -2   6    2.28    0.77   0
  12   0   0    0.20    0.42   0
  -7  -7 -16    2.45    0.66   0
  -7  -7 -11    0.19    0.41   0
  -6 -11   0    8.41    0.71   0
  -6  -5 -21    4.91    1.03   0
  -5 -11   4   -0.89    0.85   0
  -5 -10   4    1.48    0.67   0
  -5  -9   4   21.82    0.73   0
  -5  -4 -24    1.51    1.24   0
  -5  -3 -20   -0.89    0.66   0
  -4 -10   7    6.12    0.81   0
  -4  -3 -26   11.03    1.13   0
  -4  -2 -22    2.25    0.75   0
  -4  -2 -21   27.54    1.26   0
  -4  -2  -6   16.85    0.36   0
  -3 -11   9   36.06    1.38   0
  -3  -9   9    3.25    0.67   0
  -3  -5   6   21.98    0.57   0
  -3  -1 -21    0.16    0.95   0
  -3  -1  -6   91.81    0.72   0
  -2 -11  11   -0.80    1.14   0
  -2  -9  11    9.38    1.04   0
  -2  -2 -29   40.95    1.91   0
  -2  -1 -26    9.99    1.08   0
  -2   0 -20  455.40    2.97   0
  -1  -6  11  273.78    2.14   0
  -1  -1 -29    0.95    1.11   0
  -1   0 -25    0.04    0.88   0
  -1   0 -24   10.44    1.22   0
  -1   1 -14   48.68    0.89   0
  -1   1 -13   38.15    0.76   0
  -1   1 -12    3.00    0.40   0
   0 -10  14    2.69    1.21   0
   0  -7  13    1.02    0.91   0
   0  -4  10  914.67    3.33   0
   0   0 -27   -1.32    1.40   0
   0   1 -22    2.66    0.75   0
   1  -7  14  140.89    1.88   0
   1  -4  11  217.10    1.76   0
   1   0 -29   -2.01    1.58   0
   2  -7  15   -0.69    0.95   0
   2  -4  12   73.00    1.15   0
   2   1 -27   39.82    1.46   0
   2   2 -19   12.47    0.94   0
   2   2  -8  545.08    1.96   0
   3  -9  16   16.51    1.26   0
   3  -5  14   30.49    1.13   0
   3   1 -28    7.43    1.46   0
   4  -7  16  171.13    2.45   0
   4   2 -24   67.01    1.54   0
   5  -9  17    8.28    1.77   0
   5  -7  16   15.92    1.12   0
   5  -3  12  261.07    2.09   0
   5   2 -24    5.52    1.26   0
   6   2 -25   38.33    1.41   0
   6   2 -24   18.59    1.30   0
   7  -7  16    0.23    1.05   0
   7  -3  12   -0.44    0.56   0
   8  -7  16    0.08    1.60   0
   8  -2  10   29.48    0.94   0
   8  -1   8  367.54    2.17   0
   8   2 -23   60.57    1.69   0
   8   2  -4    6.89    0.16   0
   9  -6  15   44.15    1.76   0
   9  -5  14   22.97    1.48   0
  10  -4  12    1.29    1.09   0
  11  -4  11   37.48    1.29   0
  11   0   2    1.12    0.45   0
  -7  -7 -15    7.80    0.64   0
  -7  -7 -14  141.12    1.41   0
  -7  -7 -13   14.66    0.66   0
  -7  -7 -12    8.03    0.51   0
  -6  -5 -20    0.40    0.70   0
  -6  -5 -19   22.24    1.03   0
  -6  -5  -7   10.30    0.31   0
  -5  -4 -23   10.39    1.31   0
  -5  -3 -18   12.86    0.88   0
  -5  -3  -8   70.45    0.68   0
  -4 -11   7   32.59    1.17   0
  -4  -9   7   10.42    0.65   0
  -4  -7   6  110.46    1.17   0
  -4  -6   5   34.46    0.65   0
  -4  -2 -20    3.98    0.90   0
  -3  -8   9   13.57    0.72   0
  -3  -1 -20   57.77    1.35   0
  -2  -8  11  176.69    1.95   0
  -2   0 -19    0.86    0.60   0
  -2   0 -18   48.38    1.17   0
  -2   0  -8  113.30    0.91   0
  -1 -10  13    0.70    1.11   0
  -1  -3   7  235.10    1.36   0
  -1  -1 -28   11.93    1.19   0
  -1   0 -23    0.08    0.99   0
   0  -9  14    0.54    0.85   0
   0  -8  14  209.24    2.44   0
   0  -1 -30    1.44    1.49   0
   0   0 -26  384.07    3.39   0
   0   1 -21   -0.98    0.70   0
   0   1 -20   -0.62    0.87   0
   0   1  -6    0.34    0.18   0
   1  -9  15   65.57    1.63   0
   1  -8  15    0.51    1.13   0
   1   0 -28   43.02    1.70   0
   2 -10  16   -0.36    1.18   0
   2  -9  16    3.76    1.08   0
   2   1 -26    9.63    1.04   0
   2   2 -18   54.23    1.07   0
   2   2 -17    4.40    0.77   0
   2   2  -9  236.13    1.39   0
   3  -7  16    0.60    1.10   0
   3  -6  15  138.74    1.89   0
   3  -4  13    6.38    0.65   0
   3   2 -21  342.05    2.68   0
   4  -8  17   11.16    1.39   0
   4  -3  12  149.50    1.55   0
   4  -1   8  643.90    2.39   0
   4   1 -28   16.12    1.55   0
   5  -8  17    0.64    1.07   0
   5  -6  16   24.38    1.40   0
   5  -4  14   12.79    0.95   0
   6  -8  17    4.25    1.18   0
   6  -6  16    1.47    0.95   0
   6  -5  15  119.16    1.82   0
   6  -4  14   85.86    1.61   0
   6   0   6  651.73    2.21   0
   6   2 -23   48.77    1.48   0
   6   2  -3   86.13    0.39   0
   7  -6  16  123.75    2.23   0
   7  -5  15   66.61    1.52   0
   8   2 -22   63.87    1.59   0
   9  -2  10    6.32    0.77   0
   9   2 -21   29.25    1.28   0
  10  -3  11   14.66    1.12   0
  10  -2   9   40.17    1.10   0
  10   2 -18    0.54    0.78   0
  11  -3  10   33.95    1.33   0
  11  -2   8    6.15    0.87   0
  12  -1   4    2.81    0.61   0
  13  -1   2   10.90    0.67   0
  -6 -10   1   26.08    0.70   0
  -6  -8   0  422.56    1.48   0
  -6  -6 -22   16.72    1.21   0
  -6  -5 -18  170.50    1.87   0
  -5  -4 -22   12.28    1.08   0
  -5  -3 -17  214.12    1.86   0
  -5  -3 -15   58.85    1.05   0
  -5  -3 -10  163.13    1.20   0
  -5  -3  -9  581.39    2.04   0
  -4  -8   7   12.79    0.70   0
  -4  -3 -24   35.20    1.27   0
  -4  -2  -7  174.32    1.00   0
  -3 -11  10    6.65    1.12   0
  -3 -10  10    6.18    1.09   0
  -3  -9  10    3.08    0.83   0
  -3  -2 -24   17.76    1.33   0
  -3  -1 -19    0.40    0.60   0
  -3  -1 -18   -0.01    0.71   0
  -3  -1  -7  103.89    0.82   0
  -2 -10  12   11.18    1.16   0
  -2  -6  10  761.65    3.21   0
  -2  -4   7    6.88    0.36   0
  -2  -3   5   30.44    0.44   0
  -2  -2 -28   14.35    1.24   0
  -2  -1 -24   42.28    1.32   0
  -2   0 -17   -0.28    0.49   0
  -2   0 -16  120.68    1.44   0
  -2   0  -9   -0.22    0.23   0
  -1  -1 -27   97.35    1.93   0
  -1   0 -22  383.45    2.99   0
  -1   0  -3    1.89    0.11   0
   0  -6  13  404.93    2.77   0
   0  -5  12    1.25    0.67   0
   0  -1 -29    1.27    1.43   0
   0   0 -25    3.03    1.14   0
   0   1 -19   -0.01    0.55   0
   1  -6  14  113.52    1.60   0
   1  -5  13  124.92    1.53   0
   1  -2   8   19.83    0.49   0
   1   1 -22   41.58    1.31   0
   1   1  -3  563.47    1.21   0
   2  -8  16   42.59    1.39   0
   2  -3  11  263.26    1.84   0
   2   0 -29   -1.18    1.39   0
   2   2 -16  561.71    2.85   0
   2   2 -14    5.87    0.63   0
   2   2 -11   20.76    0.59   0
   2   2 -10 1085.49    3.06   0
   3  -9  17   -1.48    1.09   0
   3  -3  12   66.11    1.15   0
   3  -2  10   28.55    0.68   0
   3   1 -26  191.36    2.57   0
   3   2 -20   81.82    1.38   0
   3   2 -19   71.83    1.37   0
   3   2  -6 1721.13    2.93   0
   4  -6  16    3.49    0.83   0
   4  -4  14   28.06    1.05   0
   4   1 -27   11.18    1.43   0
   4   2 -21   27.90    1.21   0
   5  -7  17   -0.62    0.89   0
   5  -2  11  327.45    2.17   0
   5   0   6  184.16    1.15   0
   5   2 -22    0.67    0.92   0
   6  -7  17    2.31    1.05   0
   6  -2  11  530.49    2.76   0
   6   2 -22    6.90    1.04   0
   7  -7  17    0.45    1.12   0
   7  -3  13   28.05    1.04   0
   7  -2  11  461.21    2.72   0
   7   0   6   -0.52    0.35   0
   7   2 -22   26.75    1.32   0
   8  -6  16   41.60    1.53   0
   8  -5  15    6.24    1.02   0
   8  -4  14   91.11    1.76   0
   8   1   2   52.33    0.51   0
   8   2 -21    0.45    1.09   0
   9  -1   8  101.44    1.27   0
   9   0   5    2.18    0.44   0
   9   1   1    0.93    0.23   0
   9   2 -20   21.68    1.14   0
   9   2 -19   -0.12    0.87   0
   9   2  -6   22.14    0.36   0
  10  -5  14    6.14    1.09   0
  10  -4  13   58.33    1.62   0
  10  -1   7   35.07    0.90   0
  10   0   4   16.20    0.53   0
  10   2 -16   20.90    0.93   0
  10   2 -10   20.63    0.56   0
  11  -4  12    0.46    1.21   0
  12  -3   9  204.42    2.34   0
  12  -2   7  153.29    1.83   0
  -7  -8 -16   24.63    0.92   0
  -7  -8 -15   19.77    0.87   0
  -7  -8  -9   12.30    0.44   0
  -6 -11   1   19.27    0.75   0
  -6  -9   1   34.34    0.68   0
  -6  -6 -21   -1.80    0.98   0
  -6  -5 -17    0.24    0.70   0
  -6  -5 -16    9.07    0.71   0
  -6  -5  -8    4.61    0.35   0
  -5 -11   5   -0.06    0.76   0
  -5 -10   5   -0.69    0.68   0
  -5  -9   5    7.35    0.69   0
  -5  -5 -24  138.94    2.21   0
  -5  -5   0    0.66    0.13   0
  -5  -3 -12  247.85    1.64   0
  -5  -3 -11  673.14    2.48   0
  -4 -11   8    2.99    0.92   0
  -4 -10   8   54.72    1.30   0
  -4  -9   8    1.40    0.72   0
  -4  -4 -26    1.23    1.25   0
  -4  -2 -17  125.10    1.52   0
  -4  -2 -16  382.53    2.38   0
  -3  -7   9    2.29    0.48   0
  -3  -3 -27   -0.08    1.06   0
  -3  -2 -23    3.97    1.05   0
  -3  -1 -17  253.43    1.99   0
  -3  -1 -16   11.95    0.77   0
  -2 -11  12    1.58    0.99   0
  -2  -9  12   -0.27    0.70   0
  -2  -7  11   18.63    0.75   0
  -2  -2 -27    4.36    1.06   0
  -2  -1 -23  354.73    2.88   0
  -2   0 -15    0.73    0.46   0
  -2   0 -14  444.54    2.34   0
  -2   0 -13    0.29    0.40   0
  -2   0 -12   19.04    0.57   0
  -2   0 -11    0.31    0.33   0
  -2   0 -10   55.24    0.75   0
  -1 -10  14   21.92    1.40   0
  -1  -6  12  141.09    1.68   0
  -1  -2 -29    3.11    1.46   0
  -1  -2   5  482.82    1.55   0
  -1  -1 -26  130.30    2.18   0
  -1   0 -21    0.51    0.93   0
   0 -10  15    5.99    1.07   0
   0  -9  15   -1.85    1.15   0
   0  -3   9    1.37    0.36   0
   0  -1 -28    1.80    1.30   0
   0  -1   4    0.60    0.21   0
   0   0 -24   33.24    1.30   0
   0   1 -18    0.59    0.53   0
   0   1 -17   -1.24    0.69   0
   0   1  -7    0.23    0.21   0
   1 -10  16   59.82    1.79   0
   1  -9  16   24.26    1.30   0
   1  -7  15    9.28    0.86   0
   1  -4  12    9.00    0.58   0
   1   0 -27   -0.31    1.01   0
   2  -9  17   11.59    1.55   0
   2  -7  16    4.98    0.86   0
   2  -4  13  135.54    1.52   0
   2  -1   7 2535.28    4.18   0
   2   0 -28  367.52    3.62   0
   2   1 -24   42.06    1.33   0
   2   2 -13  104.52    1.14   0
   2   2 -12    3.04    0.41   0
   3  -6  16   52.71    1.47   0
   3  -1   8  304.07    1.62   0
   3   0 -29   -1.69    1.48   0
   3   0   5    0.67    0.25   0
   3   1 -25   16.49    1.37   0
   4  -9  18   14.89    1.64   0
   4   1 -26   22.84    1.53   0
   4   2 -20    0.91    0.68   0
   5  -8  18   56.86    2.01   0
   5  -5  16  232.82    2.49   0
   5  -3  13   56.37    1.10   0
   5   1 -27   11.33    1.21   0
   5   2 -21   16.82    1.07   0
   6  -8  18    9.98    1.32   0
   6  -6  17   47.53    1.69   0
   6   2 -21   11.80    1.10   0
   7  -6  17    6.54    1.32   0
   7  -5  16   -0.12    1.11   0
   7   2 -21   -0.61    0.93   0
   8  -2  11   74.07    1.20   0
   8   0   6   65.94    0.83   0
   8   2 -20    0.62    0.97   0
   9  -6  16   44.66    1.63   0
   9  -5  15   19.11    1.18   0
   9  -4  14    0.94    1.20   0
  10   2 -14    8.63    0.69   0
  10   2 -13  102.71    1.19   0
  11  -1   6   45.39    0.94   0
  13   0  -2    4.38    0.33   0
  -7  -9  -7    3.56    0.25   0
  -7  -8 -14    1.34    0.59   0
  -7  -8 -13   15.69    0.70   0
  -7  -8 -12   52.04    0.86   0
  -7  -8 -11   21.58    0.62   0
  -7  -8 -10    0.49    0.37   0
  -6  -6 -20    0.37    0.89   0
  -6  -5 -15  108.85    1.33   0
  -6  -5 -14    0.21    0.53   0
  -6  -5  -9   71.30    0.78   0
  -5  -5 -23   29.66    1.41   0
  -5  -4 -20    0.12    0.79   0
  -4  -7   7   12.63    0.60   0
  -4  -5   4    2.32    0.29   0
  -4  -4 -25   83.71    1.86   0
  -4  -3 -22    4.20    0.74   0
  -4  -2 -15  647.27    2.94   0
  -4  -2 -14   52.68    0.95   0
  -4  -2  -9  621.28    2.12   0
  -4  -2  -8  925.08    2.39   0
  -3  -8  10   22.70    0.82   0
  -3  -5   7  163.11    1.26   0
  -3  -4   5  379.52    1.50   0
  -3  -2 -22   95.79    1.70   0
  -3  -1 -15  183.76    1.59   0
  -3  -1  -9    5.21    0.37   0
  -1  -9  14   -0.93    0.81   0
  -1  -1 -25   12.38    1.28   0
  -1   0 -20   26.24    0.91   0
   0  -8  15   86.02    1.60   0
   0  -4  11   45.96    0.87   0
   0  -2   7  183.05    1.14   0
   0   0 -23    0.99    0.96   0
   0   1 -16    0.03    0.49   0
   0   1 -15    0.02    0.44   0
   0   1 -14    0.64    0.54   0
   0   1  -9    0.58    0.35   0
   0   1  -8   -0.38    0.21   0
   1  -1 -29    2.66    1.39   0
   1   0 -26   10.81    1.00   0
   1   1 -20  115.86    1.69   0
   2  -8  17    0.29    1.18   0
   2   0 -27   -2.35    1.25   0
   2   0   4 4901.50    4.28   0
   2   1 -23  356.71    2.87   0
   3  -7  17   41.87    1.35   0
   3  -4  14  193.26    1.91   0
   3   1 -24    0.43    1.12   0
   3   2 -16    7.62    0.73   0
   3   2  -7   57.68    0.60   0
   4  -8  18    3.32    1.11   0
   4  -6  17   27.27    1.37   0
   4   0   6  550.48    1.87   0
   4   1   2   48.85    0.35   0
   4   2 -19   47.10    1.07   0
   4   2 -18    1.06    0.70   0
   5  -6  17   50.66    1.44   0
   5  -4  15   49.56    1.31   0
   5   1 -26   92.33    1.99   0
   5   2 -20   68.16    1.30   0
   6  -7  18    5.27    1.12   0
   6  -4  15   -0.61    0.69   0
   6   1 -26   20.30    1.53   0
   6   2 -20    2.48    0.98   0
   8  -6  17    2.80    1.44   0
   8  -5  16   79.98    1.87   0
   8  -4  15    8.81    1.11   0
   8  -1   9  181.80    1.54   0
   8   2 -19    4.70    0.94   0
   9  -2  11   78.28    1.35   0
   9   2 -17  158.08    1.78   0
  10  -5  15    1.79    1.39   0
  10  -3  12   -0.21    0.74   0
  10  -2  10   19.01    0.84   0
  10   1   0    7.78    0.25   0
  11  -3  11  133.56    1.84   0
  11   0   3   -0.46    0.39   0
  12  -3  10   22.19    1.20   0
  12  -1   5    0.76    0.63   0
  12   0   1   -0.38    0.36   0
  -6  -6 -19  188.89    1.95   0
  -6  -5 -13    5.16    0.54   0
  -6  -5 -12    8.69    0.53   0
  -6  -5 -11    5.03    0.45   0
  -6  -5 -10   96.38    0.93   0
  -5  -8   5    8.27    0.60   0
  -5  -7   4  663.40    2.24   0
  -5  -5 -22    5.48    1.07   0
  -4  -6   6    0.89    0.41   0
  -4  -4 -24    2.79    1.22   0
  -4  -2 -13   12.83    0.54   0
  -4  -2 -12    1.32    0.39   0
  -4  -2 -11  388.78    1.91   0
  -4  -2 -10  146.48    1.11   0
  -3 -11  11   -0.11    1.05   0
  -3 -10  11   35.75    1.17   0
  -3  -9  11   35.40    1.21   0
  -3  -1 -13   -0.31    0.38   0
  -3  -1 -12   59.05    0.84   0
  -3  -1 -11  130.66    1.13   0
  -3  -1 -10  407.64    1.83   0
  -2 -10  13   11.14    1.02   0
  -2  -9  13   11.77    1.14   0
  -2  -6  11   -0.22    0.63   0
  -2  -2 -25    8.95    1.12   0
  -2  -1 -21  188.68    2.01   0
  -1  -8  14    0.96    0.79   0
  -1  -3   8   36.44    0.66   0
  -1  -2 -28   30.15    1.35   0
  -1   0 -19    0.21    0.57   0
   0 -10  16    3.63    1.29   0
   0  -9  16   -1.22    1.14   0
   0  -7  15    0.13    0.95   0
   0  -6  14  340.39    2.55   0
   0  -5  13    0.81    0.72   0
   0  -1 -27    0.60    0.97   0
   0   0 -22  410.63    3.03   0
   0   1 -13    1.30    0.38   0
   0   1 -12   -0.13    0.34   0
   0   1 -11   -0.16    0.31   0
   0   1 -10    0.64    0.31   0
   1  -9  17    0.48    1.43   0
   1  -7  16  508.21    3.54   0
   1  -5  14    7.67    0.67   0
   1  -3  11   83.51    1.04   0
   1  -1   6 1571.52    2.98   0
   1   0 -25   -0.25    0.82   0
   1   1 -19   55.77    1.11   0
   2  -9  18   98.98    2.29   0
   2  -7  17    4.13    1.21   0
   2  -3  12   32.71    0.79   0
   2   1 -22   94.57    1.58   0
   3  -8  18    1.05    0.98   0
   3  -2  11    7.57    0.64   0
   3   0 -28   87.94    1.94   0
   3   2 -15  471.72    2.49   0
   3   2 -13  296.58    1.87   0
   3   2  -9   89.33    0.87   0
   3   2  -8   98.49    0.83   0
   4  -7  18   43.87    1.46   0
   4  -4  15    8.39    0.69   0
   4   1 -24    1.94    1.08   0
   4   2 -17  118.87    1.52   0
   5  -2  12  508.20    2.72   0
   6  -3  14    0.29    0.80   0
   6  -2  12    5.46    0.55   0
   6   0   7    0.32    0.37   0
   6   1 -25   -0.13    1.14   0
   6   1   3   86.72    0.59   0
   6   2 -19    0.93    0.81   0
   7  -3  14   61.32    1.40   0
   8   2 -18   11.56    0.90   0
   9  -3  13    0.09    0.71   0
   9  -1   9   47.95    0.97   0
   9   2 -16    3.63    0.69   0
   9   2 -15   33.10    0.89   0
   9   2  -7   31.44    0.48   0
  10  -4  14    1.53    0.93   0
  10  -1   8    1.38    0.62   0
  11  -4  13    0.60    0.95   0
  12  -2   8   27.64    1.06   0
  13  -1   3   -0.23    0.52   0
  -7  -9 -13    4.20    0.61   0
  -7  -9  -8   39.85    0.55   0
  -6 -11   2   -0.56    0.63   0
  -6 -10   2   -0.42    0.47   0
  -6  -6 -17   48.32    1.13   0
  -6  -6  -4    1.62    0.12   0
  -5 -11   6    2.46    0.84   0
  -5 -10   6    4.93    0.69   0
  -5  -9   6   83.84    1.20   0
  -5  -4 -17    2.09    0.69   0
  -5  -4  -4  413.16    0.98   0
  -4 -11   9    7.37    1.03   0
  -4 -10   9   14.71    0.83   0
  -4  -9   9   -1.83    0.79   0
  -4  -4 -23   11.60    1.10   0
  -4  -4   2   88.13    0.53   0
  -4  -3 -20   24.52    0.95   0
  -3  -8  11   93.44    1.44   0
  -3  -7  10   64.12    1.02   0
  -3  -6   9  605.15    2.69   0
  -3  -4 -27    1.57    1.10   0
  -3  -3 -24   26.51    1.32   0
  -2  -8  13    4.86    0.95   0
  -2  -7  12  104.76    1.40   0
  -2  -1 -20   47.49    1.12   0
  -1 -10  15    8.63    1.07   0
  -1  -9  15   71.02    1.73   0
  -1  -6  13    0.56    0.78   0
  -1  -2 -27    7.10    1.06   0
  -1  -1 -23  171.43    2.16   0
  -1   0 -18  259.92    2.06   0
  -1   0 -17   -0.90    0.73   0
  -1   0  -4   38.30    0.38   0
   0  -8  16    2.21    1.14   0
   0  -3  10    1.76    0.52   0
   0  -2 -29   -3.21    1.09   0
   0  -1 -26   -0.48    0.88   0
   0   0 -21    1.05    0.97   0
   1  -8  17   56.22    1.67   0
   1  -2   9  199.67    1.35   0
   1  -1 -28    9.52    1.16   0
   1   0 -24    9.37    0.93   0
   1   1 -17  189.37    1.80   0
   2  -8  18    2.94    1.38   0
   2  -1 -29   20.84    1.72   0
   2   0 -26    4.90    0.99   0
   2   1 -21  183.46    2.00   0
   3  -9  19    0.61    1.59   0
   3  -5  16   12.93    0.84   0
   3   0 -27   -2.76    1.03   0
   3   1   1  217.95    0.49   0
   3   2 -12   56.25    0.83   0
   3   2 -11    7.51    0.41   0
   4  -8  19   96.39    2.06   0
   4  -2  12    1.22    0.69   0
   4   0 -28   10.61    1.25   0
   4   2 -15  666.83    2.98   0
   4   2  -6   16.23    0.35   0
   5  -6  18   32.31    1.27   0
   5  -5  17    1.61    0.76   0
   5  -1  10  479.07    2.33   0
   5   0   7    0.62    0.32   0
   6  -7  19    1.51    1.54   0
   6  -5  17   -0.33    0.83   0
   6  -4  16    1.97    1.04   0
   6   2 -18   27.08    1.01   0
   7  -7  19    8.20    1.79   0
   7  -6  18    0.79    1.04   0
   7  -5  17   11.91    1.07   0
   7   0   7    0.04    0.27   0
   7   2 -18   15.48    0.77   0
   7   2  -4   45.68    0.38   0
   8  -5  17    4.48    1.33   0
   8  -3  14   30.18    1.04   0
   8   2 -17   18.46    0.77   0
   8   2 -16    8.00    0.74   0
   9   0   6  332.63    1.77   0
   9   2 -14    4.06    0.61   0
   9   2 -13    5.03    0.63   0
   9   2  -8   14.15    0.44   0
  10  -2  11   34.26    1.11   0
  10   0   5    1.10    0.43   0
  11  -2  10    1.50    0.77   0
  11  -1   7    5.83    0.61   0
  12   1  -7    3.08    0.31   0
  -7 -10  -7   42.92    0.51   0
  -7  -9 -12    6.36    0.58   0
  -7  -9 -11   17.39    0.62   0
  -7  -9 -10   36.69    0.69   0
  -7  -9  -9    0.40    0.39   0
  -6  -9   2   80.95    0.87   0
  -6  -8   1    4.85    0.34   0
  -6  -6 -16    0.25    0.68   0
  -5  -6 -23    0.65    1.06   0
  -5  -4 -16   19.00    0.83   0
  -4  -5 -25    3.33    1.22   0
  -3 -10  12    3.47    1.15   0
  -3  -4 -26    6.87    1.25   0
  -3  -3 -23   60.23    1.51   0
  -3  -3   3  566.15    1.37   0
  -2 -10  14   34.66    1.55   0
  -2  -3   6  546.02    1.82   0
  -2  -2 -23    3.28    0.98   0
  -2  -1 -19   21.19    0.81   0
  -2  -1 -18  263.50    2.14   0
  -2  -1  -2   53.54    0.29   0
  -1  -8  15   -0.57    1.01   0
  -1  -5  12  289.58    2.04   0
  -1  -3 -29  113.75    2.24   0
  -1  -2 -26   15.18    1.28   0
  -1  -1   2 9999.99    4.26   0
  -1   0 -16    1.07    0.49   0
   0 -10  17  121.99    2.43   0
   0  -4  12  103.88    1.24   0
   0  -2 -28  180.03    2.66   0
   0  -1 -25   -1.03    1.03   0
   0   0 -20  692.44    3.59   0
   1  -9  18    7.84    1.36   0
   1  -6  16   29.79    1.22   0
   1  -5  15   35.38    1.09   0
   1  -1 -27  102.20    1.92   0
   1   0 -23    0.43    1.00   0
   1   1 -16   14.57    0.82   0
   1   1  -4  529.70    1.32   0
   2  -5  16    0.31    0.88   0
   2  -1   8 1894.27    3.76   0
   2   0 -25   -1.09    0.85   0
   2   1 -20   43.83    1.08   0
   3   0 -26    1.58    1.26   0
   3   1 -21    0.56    0.87   0
   4  -6  18   22.14    1.14   0
   4  -5  17   19.66    0.96   0
   4   0 -27    0.90    1.26   0
   4   1 -23  108.48    1.70   0
   5  -4  16   19.40    0.95   0
   5   2 -16    1.15    0.61   0
   6  -2  13  138.93    1.61   0
   6   2  -4    1.53    0.16   0
   7   2 -17   42.15    0.95   0
   7   2 -16  228.56    1.92   0
   8  -4  16    0.36    0.84   0
   8  -1  10  129.99    1.37   0
   8   0   7    0.34    0.43   0
   8   1 -23    5.15    1.21   0
   8   2 -15   15.92    0.79   0
   9  -2  12   -0.40    0.74   0
   9   1   2   66.16    0.57   0
   9   2 -12    1.07    0.49   0
   9   2 -11   81.74    0.97   0
  10  -4  15    1.10    1.19   0
  11   0   4    5.51    0.48   0
  12  -2   9    3.98    0.82   0
  12  -1   6   40.61    0.91   0
  12   1  -8    7.95    0.41   0
  -6  -7 -18    4.60    0.81   0
  -6  -6 -15   17.31    0.79   0
  -5 -11   7    1.78    0.91   0
  -5  -6 -22   26.87    1.35   0
  -5  -6   3   14.83    0.38   0
  -5  -5 -20   99.54    1.53   0
  -4  -8   9    5.22    0.66   0
  -4  -7   8   36.98    0.74   0
  -4  -5 -24    2.13    1.23   0
  -4  -5   5  750.04    2.17   0
  -4  -3 -18    3.03    0.54   0
  -4  -3 -17   30.89    0.93   0
  -4  -3  -2    7.58    0.11   0
  -3  -5   8  111.80    1.05   0
  -3  -4   6  349.95    1.53   0
  -3  -2 -18   24.29    0.93   0
  -2  -7  13    7.62    0.89   0
  -2  -6  12  231.88    1.97   0
  -2  -4 -28   15.75    1.50   0
  -2  -3 -26   21.98    1.20   0
  -1 -10  16   63.82    1.87   0
  -1  -9  16   19.68    1.34   0
  -1  -2   6 2508.18    3.75   0
  -1   0 -15    0.25    0.46   0
  -1   0 -14  143.73    1.39   0
  -1   0  -5    0.86    0.22   0
   0  -9  17   -1.61    0.94   0
   0  -7  16    1.48    0.76   0
   0  -6  15   21.77    0.92   0
   0  -5  14    2.51    0.70   0
   0  -2   8  218.36    1.30   0
   0  -1 -24    0.61    1.06   0
   0   0 -19   -0.91    0.77   0
   1  -8  18    1.05    1.31   0
   1  -2 -29   -0.72    1.35   0
   1   0 -22  375.81    2.93   0
   1   1 -15   94.21    1.16   0
   2  -7  18  159.85    2.23   0
   2  -4  15   10.73    0.86   0
   2   0 -24   80.28    1.72   0
   2   1 -18  268.58    2.17   0
   3  -7  19    0.57    1.23   0
   3  -6  18    0.90    0.82   0
   3  -5  17   56.12    1.45   0
   3  -1 -29   11.62    1.30   0
   3   0 -25    3.00    1.10   0
   3   0   6   85.45    0.74   0
   4  -1  10  401.75    2.05   0
   4   0 -26    1.72    1.18   0
   4   0   7    1.63    0.31   0
   4   1 -22   81.47    1.48   0
   4   2 -13   12.84    0.54   0
   4   2 -12    0.68    0.50   0
   4   2 -11  373.29    1.88   0
   4   2 -10  149.02    1.17   0
   4   2  -9  666.72    2.21   0
   4   2  -8  897.95    2.41   0
   4   2  -7  173.10    0.99   0
   5  -5  18    9.94    1.27   0
   5  -3  15   57.27    1.29   0
   5  -2  13   24.44    0.78   0
   5   0 -27    0.25    1.05   0
   5   2 -15   19.57    0.65   0
   5   2 -14   39.03    0.85   0
   6  -7  20   41.58    1.85   0
   6  -6  19  218.29    2.76   0
   6  -5  18  178.84    2.32   0
   6  -3  15   35.76    1.06   0
   6   1 -23    4.90    0.89   0
   6   2 -16  113.22    1.33   0
   6   2 -15  101.75    1.31   0
   7  -5  18   18.24    1.40   0
   7  -3  15    1.21    0.71   0
   7   1 -23   34.25    1.23   0
   7   2 -15   41.22    0.96   0
   8  -3  15   11.71    1.14   0
   8  -2  13   97.80    1.49   0
   8   1 -22   34.26    1.38   0
   8   1   3  255.96    1.08   0
   8   2 -14  123.15    1.34   0
   8   2  -6   38.72    0.47   0
   9  -4  16   20.37    1.18   0
   9  -1  10    1.52    0.63   0
   9   1 -21    2.32    1.06   0
  10  -1   9   13.05    0.75   0
  11  -3  13   58.78    1.55   0
  12   0   2    3.53    0.40   0
  12   1 -11    8.22    0.57   0
  12   1 -10   10.72    0.53   0
  12   1  -9   34.75    0.66   0
  13  -1   4   32.14    0.82   0
  13   0  -1    0.05    0.25   0
  -6 -10   3   17.49    0.64   0
  -6  -6 -14   47.30    0.95   0
  -5  -9   7  229.26    1.80   0
  -5  -8   6    4.10    0.50   0
  -5  -6 -21   15.74    1.14   0
  -5  -5 -19   64.46    1.25   0
  -5  -4 -14   12.11    0.56   0
  -5  -4  -5   -0.01    0.19   0
  -4  -6   7   11.79    0.54   0
  -4  -4 -21   29.74    1.03   0
  -4  -3 -16    4.15    0.71   0
  -3 -10  13   31.15    1.31   0
  -3  -8  12   69.17    1.31   0
  -3  -7  11    4.35    0.54   0
  -3  -6  10    3.48    0.66   0
  -3  -3 -22   10.01    0.84   0
  -3  -2 -17  115.37    1.45   0
  -2  -5  11   -0.46    0.56   0
  -2  -4 -27   82.93    2.04   0
  -2  -4   9   16.41    0.59   0
  -2  -3 -25    9.28    0.95   0
  -2  -2 -22    0.10    0.67   0
  -2  -1 -16  203.48    1.77   0
  -1  -6  14  113.70    1.49   0
  -1  -4  11  213.63    1.60   0
  -1  -3   9  644.51    2.41   0
  -1  -1 -21  151.42    1.81   0
  -1   0 -13    1.49    0.41   0
  -1   0 -12   14.87    0.61   0
  -1   0  -6  178.52    0.96   0
   0  -8  17   89.53    1.73   0
   0  -3 -29    0.13    1.38   0
   0  -2 -27    2.53    1.00   0
   0  -1 -23    0.83    0.93   0
   0  -1   5    0.38    0.17   0
   0   0 -18    2.56    0.74   0
   1  -4  14  116.54    1.44   0
   1  -2  10  352.09    1.84   0
   1  -1   7 1302.57    2.87   0
   1   0 -21   -1.78    0.96   0
   1   1 -14   48.61    0.86   0
   1   1  -5 1051.99    2.08   0
   2   0 -23    0.96    0.99   0
   2   1 -17   14.13    0.84   0
   3  -4  16    9.76    0.72   0
   4  -7  20   15.71    1.41   0
   4  -6  19   26.84    1.26   0
   4  -3  15  203.62    2.03   0
   4  -2  13   13.10    0.80   0
   4   1 -21   28.01    0.99   0
   5  -7  20   74.08    1.93   0
   5   0 -26  141.02    2.29   0
   5   1 -22   23.09    0.98   0
   5   2 -13   25.69    0.72   0
   6  -4  17   90.19    1.59   0
   6  -1  11   40.14    0.82   0
   6   0 -26  151.69    2.37   0
   6   0   8  745.73    2.54   0
   6   2 -14   33.48    0.84   0
   7  -4  17  158.80    2.10   0
   7  -1  11    6.99    0.51   0
   7   0   8    1.36    0.43   0
   7   2 -14  141.12    1.42   0
   8  -4  17   48.14    1.63   0
   8  -1  11   12.08    0.71   0
   8   2 -13   94.56    1.09   0
   8   2 -12   34.58    0.77   0
   8   2 -11   73.08    0.95   0
   9  -3  15   11.36    1.06   0
   9  -2  13    4.86    0.85   0
   9   0   7    0.43    0.44   0
  10  -4  16    5.53    1.28   0
  10  -3  14    2.03    0.84   0
  10  -2  12    1.59    0.83   0
  10   0   6    4.16    0.48   0
  11  -2  11   25.77    1.05   0
  11   1 -16    1.34    0.75   0
  -6  -7 -17    1.06    0.64   0
  -6  -6 -13   28.33    0.75   0
  -6  -6 -12    1.34    0.55   0
  -5  -7 -22    1.72    1.14   0
  -4  -8  10   68.24    1.16   0
  -4  -5 -23    0.23    0.85   0
  -4  -4 -20    6.36    0.74   0
  -4  -3 -15  203.33    1.73   0
  -3  -9  13    2.28    0.99   0
  -3  -5 -26    5.64    1.36   0
  -3  -4 -24   -1.76    0.84   0
  -3  -3 -21    0.60    0.69   0
  -3  -2 -16    7.79    0.58   0
  -2  -3 -24    1.92    1.13   0
  -2  -2 -21   12.27    0.82   0
  -2  -1 -15  660.63    2.90   0
  -1 -10  17    1.15    1.43   0
  -1  -8  16  214.63    2.34   0
  -1  -1 -20  119.21    1.60   0
  -1   0 -11    0.55    0.33   0
  -1   0 -10   11.90    0.50   0
  -1   0  -9    0.99    0.35   0
  -1   0  -8   99.76    0.84   0
  -1   0  -7    4.11    0.24   0
   0  -9  18   -1.76    1.01   0
   0  -7  17    1.93    1.07   0
   0  -6  16  388.35    2.91   0
   0  -4  13    2.22    0.50   0
   0  -2 -26  102.35    1.83   0
   0   0 -17   -1.02    0.73   0
   1  -9  19   52.14    1.73   0
   1  -6  17    5.33    0.79   0
   1  -2 -28   28.69    1.37   0
   1  -1 -25   12.51    0.99   0
   1   0 -20   24.04    1.06   0
   1   0   3    2.86    0.12   0
   1   1 -11  442.51    2.02   0
   1   1 -10  135.26    1.11   0
   2  -9  20    0.29    1.22   0
   2  -7  19   30.98    1.26   0
   2  -6  18    5.26    0.84   0
   2  -3  14   11.66    0.76   0
   2  -1 -26    8.58    1.27   0
   2   0 -22   54.58    1.38   0
   2   0   5    0.08    0.16   0
   3  -5  18  108.95    1.83   0
   3  -1 -27   25.20    1.46   0
   3   0 -24   93.13    1.68   0
   3   1 -19    0.84    0.60   0
   4  -8  21    5.74    1.69   0
   4  -4  17    0.12    0.70   0
   4  -1 -28   21.54    1.54   0
   4   0 -25    1.04    0.89   0
   4   1 -20   40.68    1.16   0
   5  -6  20   -0.56    1.24   0
   5   0 -25    0.81    1.19   0
   5   0   8  251.27    1.45   0
   5   2 -12  517.87    2.29   0
   5   2 -10   77.51    0.89   0
   5   2  -7  112.57    0.83   0
   6  -6  20    0.34    1.30   0
   6  -3  16   56.32    1.35   0
   6  -2  14   35.06    1.02   0
   6   1 -21   12.38    1.13   0
   6   1   4   10.56    0.29   0
   6   2 -13  144.86    1.31   0
   7  -5  19    7.90    1.43   0
   7  -3  16    0.45    0.97   0
   7   1 -21    9.67    1.08   0
   7   1   4  199.07    1.00   0
   7   2 -12   99.19    1.11   0
   7   2  -5  164.40    0.78   0
   8   0   8   -0.94    0.46   0
   8   1 -21    3.35    0.78   0
   8   2 -10   29.65    0.64   0
   9   1 -20   58.93    1.33   0
  10   1 -18    1.57    0.93   0
  10   1   1    0.01    0.20   0
  11   1 -15   -0.04    0.69   0
  12  -2  10   16.44    1.00   0
  12  -1   7    4.07    0.65   0
  -6  -9   3  122.85    1.05   0
  -6  -8 -18    8.96    0.94   0
  -5 -10   8   32.12    1.03   0
  -5  -6 -20   -0.87    0.75   0
  -5  -4  -6  188.31    0.91   0
  -4  -9  11    0.44    0.78   0
  -4  -6 -24   -1.03    1.21   0
  -4  -3 -14    8.15    0.64   0
  -3  -7  12   25.44    0.92   0
  -3  -5 -25    9.60    1.24   0
  -3  -5   9    0.76    0.47   0
  -3  -4 -23    0.85    0.99   0
  -3  -3 -20    0.48    0.63   0
  -3  -2 -15  485.90    2.48   0
  -2  -8  15    2.92    1.02   0
  -2  -6  13   21.91    0.86   0
  -2  -3   7  423.14    1.69   0
  -2  -2 -20   46.59    1.13   0
  -1  -9  17    1.20    0.91   0
  -1  -6  15   11.50    0.99   0
  -1  -4  12    7.05    0.62   0
  -1  -2 -23    0.00    0.74   0
   0  -8  18    8.95    1.00   0
   0  -5  15   -0.13    0.51   0
   0  -3 -28   -1.59    1.02   0
   0  -2 -25   10.34    1.16   0
   0  -2   9   29.36    0.62   0
   0  -1 -22    0.28    0.66   0
   0   0 -16  597.56    2.90   0
   1  -8  19   43.16    1.42   0
   1  -3  13   21.70    0.70   0
   1  -2 -27    6.88    1.03   0
   1  -1 -24   85.78    1.61   0
   1   1  -9  427.75    1.77   0
   1   1  -8  935.02    2.45   0
   1   1  -7 1268.00    2.66   0
   2  -4  16   43.81    1.03   0
   2  -2 -28   14.66    1.42   0
   2  -2  12    3.59    0.45   0
   3  -7  20   -0.08    1.00   0
   3   0 -23   -1.98    0.88   0
   4  -1  11   68.90    0.95   0
   4   0 -24    4.97    1.03   0
   4   1 -19   16.12    0.95   0
   5  -5  19   60.97    1.54   0
   5  -4  18   -1.10    0.91   0
   5  -3  16    5.27    0.71   0
   5  -2  14   38.44    0.91   0
   5   1 -20    2.21    0.86   0
   5   2  -9   62.69    0.71   0
   6   0 -25    0.69    0.90   0
   6   1 -20  147.20    1.86   0
   6   2 -10   94.58    0.98   0
   7   0 -25   -0.62    0.99   0
   7   2 -11  439.13    2.05   0
   8  -5  19   -0.53    1.02   0
   8  -4  18    2.16    1.13   0
   8   1 -20   27.97    1.15   0
   9  -1  11   17.33    0.78   0
   9   1 -19   25.32    1.09   0
  10  -3  15   33.20    1.36   0
  10  -2  13   96.38    1.60   0
  10  -1  10   -0.76    0.49   0
  10   1 -17    8.08    0.85   0
  11  -3  14   27.59    1.19   0
  11   0   5    0.59    0.41   0
  11   1 -14    5.69    0.77   0
  12   0   3    0.31    0.36   0
  -6 -10   4   52.50    0.88   0
  -6  -8 -17    3.19    0.87   0
  -6  -7 -15   -0.40    0.60   0
  -6  -7   0    3.84    0.19   0
  -6  -6 -10   97.37    0.96   0
  -6  -6  -9   32.36    0.58   0
  -6  -6  -8    0.38    0.32   0
  -6  -6  -7    8.77    0.35   0
  -5  -9   8    2.29    0.68   0
  -5  -8   7  163.99    1.41   0
  -5  -7 -21    7.46    1.06   0
  -5  -7   6    3.05    0.47   0
  -5  -6 -19    1.03    0.86   0
  -5  -6   4   24.28    0.47   0
  -5  -5 -16  220.07    1.87   0
  -5  -5   1  322.81    0.82   0
  -4  -6 -23    0.37    1.04   0
  -4  -6   8   11.22    0.53   0
  -4  -5 -21   55.23    1.42   0
  -4  -5   6  760.11    2.28   0
  -4  -4   3 1040.30    1.89   0
  -4  -3 -13   87.70    1.08   0
  -3 -10  14    2.89    0.83   0
  -3  -9  14   19.68    1.12   0
  -3  -4 -22    9.05    1.05   0
  -3  -4   7   44.25    0.60   0
  -3  -3 -19    4.55    0.85   0
  -3  -3   4   99.56    0.65   0
  -2 -10  16   -0.68    0.94   0
  -2  -5  12  237.90    1.87   0
  -2  -4 -25    0.91    1.17   0
  -2  -4  10   29.82    0.72   0
  -2  -3 -23   68.21    1.38   0
  -2  -1  -3 2256.31    2.27   0
  -1  -5  14    7.61    0.81   0
  -1  -3 -25    5.08    1.23   0
  -1  -2 -22    0.74    0.94   0
  -1  -2   7  966.61    2.49   0
  -1  -1 -18  222.03    1.91   0
   0  -9  19   -0.84    1.27   0
   0  -7  18    0.81    0.99   0
   0  -6  17   26.44    1.18   0
   0  -4  14  102.31    1.39   0
   0  -3 -27    1.07    1.31   0
   0  -3  12   -0.77    0.56   0
   0  -1 -21   -0.34    0.69   0
   0   0 -15   -1.17    0.64   0
   1  -7  19    6.91    1.20   0
   1  -5  17  257.98    2.43   0
   1  -2 -26   20.07    1.32   0
   1  -2  11  596.57    2.49   0
   2  -7  20    6.34    1.27   0
   2  -6  19   13.29    1.02   0
   2  -1 -25    2.14    0.85   0
   2   0 -21   -1.05    0.68   0
   3  -6  20  155.14    2.36   0
   3  -1 -26  196.67    2.46   0
   3   0 -22  246.26    2.42   0
   3   0   7    1.22    0.30   0
   3   1 -17  258.30    1.99   0
   4  -4  18   66.40    1.57   0
   4  -3  16    3.84    0.65   0
   4  -2  14   55.63    1.03   0
   4   0 -23   -0.64    0.87   0
   4   0   8 1910.48    3.83   0
   4   1 -18    7.55    0.81   0
   5  -1 -27   12.17    1.39   0
   5  -1  12  195.43    1.67   0
   5   0 -24  123.82    1.90   0
   5   1 -19   44.15    1.19   0
   6  -6  21   -2.02    1.56   0
   6  -5  20    1.23    1.22   0
   6  -3  17    5.04    0.96   0
   6   0 -24   11.56    1.28   0
   6   0   9   -0.31    0.45   0
   7  -5  20    1.62    1.30   0
   7  -3  17   77.44    1.61   0
   7   0 -24    0.46    1.26   0
   7   0   9   -1.31    0.46   0
   8  -1  12    8.13    0.72   0
   8   1 -19   -0.79    0.94   0
   8   1   4  150.22    0.91   0
   9   0   8    1.09    0.48   0
   9   1 -18    1.28    0.89   0
   9   1   3   55.08    0.56   0
  10   1 -16   44.89    1.10   0
  11   1 -13   84.60    1.23   0
  12  -2  11    1.37    0.97   0
  13   0   0    0.11    0.25   0
  -6  -8 -16    2.57    0.73   0
  -6  -7 -14   20.33    0.80   0
  -5  -7 -20   75.01    1.58   0
  -5  -6 -18   32.14    1.09   0
  -5  -5 -15    6.54    0.69   0
  -4 -10  12   18.24    1.09   0
  -4  -8  11   29.68    0.96   0
  -4  -7  10  153.82    1.51   0
  -4  -4 -17   -0.26    0.63   0
  -4  -3 -12  155.65    1.27   0
  -3  -5 -24    5.48    0.92   0
  -3  -3 -18  146.52    1.69   0
  -3  -2 -13  292.57    1.79   0
  -3  -2 -12   53.41    0.85   0
  -2  -8  16   40.92    1.37   0
  -2  -6  14   76.14    1.30   0
  -2  -3 -22    0.49    0.69   0
  -2  -2   4   11.05    0.27   0
  -2  -1 -11  396.85    1.87   0
  -1  -1 -17  186.23    1.70   0
   0  -8  19    1.06    1.23   0
   0  -5  16   -1.19    0.78   0
   0  -2 -24   71.65    1.50   0
   0  -1 -20    0.06    0.80   0
   0  -1   6    0.46    0.25   0
   0   0 -14  267.53    1.83   0
   1  -8  20    1.54    1.11   0
   1  -3 -28   22.64    1.58   0
   1  -1   8  924.24    2.56   0
   1   0 -18  249.54    2.04   0
   2  -8  21    8.24    1.25   0
   2  -4  17   59.58    1.38   0
   2  -2 -27    4.96    1.02   0
   2   0 -20  457.10    2.90   0
   2   1 -13  436.16    2.18   0
   3  -7  21   31.37    1.45   0
   3  -5  19    1.71    0.77   0
   3  -2 -28    7.04    1.13   0
   3   1 -16   12.34    0.64   0
   4  -6  21    1.26    1.29   0
   4   1 -17   31.81    0.96   0
   5  -6  21   19.95    1.30   0
   5  -5  20  103.65    1.91   0
   5  -3  17  217.12    2.17   0
   5   0 -23   -0.75    1.11   0
   5   0   9   -1.01    0.39   0
   5   1 -18  463.67    2.82   0
   6  -2  15  104.72    1.45   0
   6   1 -19   20.63    0.88   0
   7  -2  15   40.61    1.07   0
   7   1 -19   23.78    0.90   0
   8  -3  17   27.07    1.33   0
   8   0 -23   -0.07    1.20   0
   8   0   9   -0.53    0.46   0
   8   1 -18   53.19    1.24   0
   9   1 -17   -1.22    0.75   0
  10  -3  16    5.04    1.25   0
  10  -1  11    1.99    0.73   0
  11   1 -12   15.98    0.73   0
  12  -1   8   10.21    0.72   0
  -6  -9   4    6.70    0.49   0
  -6  -7 -13   -0.32    0.58   0
  -5  -8   8    3.31    0.58   0
  -4  -9  12    6.27    0.89   0
  -4  -6 -22   10.69    0.96   0
  -4  -5 -20    0.32    0.69   0
  -4  -3  -3    1.13    0.12   0
  -3  -8  14   21.96    0.91   0
  -3  -7  13   94.82    1.34   0
  -3  -6 -25    8.35    1.28   0
  -3  -6  12  101.50    1.33   0
  -3  -5 -23    2.06    1.06   0
  -3  -5  10  184.24    1.44   0
  -3  -4 -21   19.63    0.91   0
  -3  -2 -11    7.81    0.49   0
  -3  -2  -2   20.42    0.18   0
  -2 -10  17    1.33    1.09   0
  -2  -9  17   10.13    1.24   0
  -2  -4 -24   21.83    1.07   0
  -2  -3 -21   13.08    1.04   0
  -2  -2 -17    5.13    0.71   0
  -2  -1  -4 2554.97    2.81   0
  -1  -6  16   31.91    1.02   0
  -1  -4 -26   67.75    1.89   0
  -1  -3 -24   11.55    0.92   0
  -1  -1   3  517.87    1.15   0
   0  -9  20   -0.97    1.53   0
   0  -4 -28   47.90    1.62   0
   0  -3 -26   -1.67    0.93   0
   0  -2 -23    5.57    1.10   0
   0  -2  10  641.27    2.45   0
   0   0 -13    0.56    0.49   0
   1  -6  19  139.03    2.09   0
   1  -4  16    1.57    0.56   0
   1  -3  14   30.60    0.80   0
   1  -2 -25   13.61    1.02   0
   1  -1 -22   40.92    1.15   0
   1   0 -17    0.57    0.50   0
   2  -7  21    0.04    1.45   0
   2  -6  20   18.48    1.33   0
   2  -1  10    2.92    0.36   0
   2   0 -19    0.61    0.76   0
   2   0   6 6369.49    5.73   0
   2   1 -12  261.65    1.63   0
   3  -4  18    0.24    0.68   0
   3  -2  14  523.82    2.76   0
   3   0 -21    0.55    0.71   0
   3   1 -15  189.31    1.60   0
   4  -7  22    3.18    1.20   0
   4  -2 -28    7.23    1.46   0
   4  -1  12  917.90    3.31   0
   4   0 -22    6.47    0.77   0
   5  -4  19   42.46    1.24   0
   5  -1 -26   92.14    1.87   0
   6  -1 -26   19.85    1.58   0
   6  -1  13    4.16    0.67   0
   6   0 -23    0.19    0.80   0
   6   1 -18   32.52    1.01   0
   6   1   5   34.06    0.46   0
   7  -1  13    0.69    0.64   0
   7   0 -23    1.21    0.88   0
   7   1   5   78.99    0.69   0
   9  -4  19    0.57    1.27   0
   9  -3  17   38.87    1.44   0
  10   1 -15   98.03    1.37   0
  10   1   2   39.59    0.44   0
  11  -2  13    7.48    0.85   0
  11  -1  10   63.23    1.10   0
  11   0   6   36.44    0.72   0
  12   0   4   -0.02    0.39   0
  -6 -10   5   36.72    0.85   0
  -6  -8 -15    0.59    0.67   0
  -6  -8   3   32.24    0.53   0
  -6  -7 -12    2.07    0.53   0
  -5  -9   9   13.63    0.74   0
  -5  -7 -19   35.72    1.09   0
  -5  -7   7    6.38    0.47   0
  -5  -6 -17   46.45    1.04   0
  -5  -5 -13    2.83    0.57   0
  -4  -8  12    6.36    0.79   0
  -4  -7 -23   33.60    1.30   0
  -4  -6 -21    0.76    1.08   0
  -4  -6   9   27.11    0.63   0
  -4  -5 -19   35.00    1.10   0
  -4  -4 -16   41.36    0.89   0
  -4  -3  -9  112.10    0.95   0
  -3  -9  15    4.49    0.87   0
  -3  -4   8   54.57    0.71   0
  -3  -3 -17  364.89    2.37   0
  -3  -2 -10   29.08    0.60   0
  -2  -7  16    4.23    0.97   0
  -2  -5 -25   53.20    1.68   0
  -2  -4 -23    7.04    1.13   0
  -2  -1  -8 1875.02    3.43   0
  -2  -1  -6  344.81    1.29   0
  -2  -1  -5 2388.18    3.03   0
  -1  -9  19   49.80    1.78   0
  -1  -5 -27   -0.12    1.35   0
  -1  -5  15   34.97    0.94   0
  -1  -2 -20   24.67    0.93   0
   0  -8  20    1.03    1.41   0
   0  -7  19   -0.30    0.83   0
   0  -6  18  465.96    3.28   0
   0  -5  17    0.51    0.88   0
   0  -4 -27  117.82    2.21   0
   0  -4  15   87.82    1.28   0
   0  -3 -25   -3.15    1.08   0
   0  -3  13   -0.59    0.41   0
   0  -1 -19   -0.94    0.56   0
   0   0 -12  282.40    1.70   0
   1  -8  21   38.82    1.56   0
   1  -5  18  159.49    1.96   0
   1  -3 -27    7.24    1.04   0
   1  -2 -24    7.41    1.07   0
   1  -2  12  123.24    1.23   0
   1  -1 -21  149.32    1.79   0
   1   0 -16    1.70    0.59   0
   1   0   4   34.32    0.38   0
   2  -8  22    0.39    1.22   0
   2  -3 -28   17.62    1.46   0
   2  -3  16    4.70    0.79   0
   2   1 -11  397.10    1.89   0
   2   1 -10    1.93    0.41   0
   3  -7  22   64.11    1.78   0
   3  -6  21   17.05    1.12   0
   3  -5  20   91.24    1.74   0
   3  -2 -27    5.61    1.07   0
   3  -1 -24    0.90    0.84   0
   3   0 -20   71.07    1.40   0
   3   0   8  119.77    0.98   0
   3   1 -14   17.10    0.64   0
   4  -4  19    7.91    0.81   0
   4  -1 -25   66.22    1.55   0
   4   0 -21    1.23    0.92   0
   4   0   9   -0.25    0.39   0
   4   1 -16    2.25    0.50   0
   5  -6  22   27.21    1.39   0
   5  -5  21   89.54    1.85   0
   5  -1 -25   22.97    1.40   0
   5   0 -22   -1.31    0.72   0
   5   1 -17    2.68    0.51   0
   6  -5  21    4.28    1.08   0
   6  -4  20   10.91    1.24   0
   6  -3  18  185.62    2.16   0
   6  -2  16  108.37    1.53   0
   6   0 -22    6.99    1.12   0
   6   0  10   24.29    0.66   0
   6   1 -17   54.53    1.16   0
   7  -3  18   54.98    1.36   0
   7  -2  16  233.19    2.30   0
   7   0 -22    3.20    1.14   0
   7   0  10  293.52    1.82   0
   7   1 -17   17.28    0.94   0
   8  -3  18   44.72    1.55   0
   8   0 -22  121.68    1.88   0
   8   1 -17    0.71    0.58   0
   9   0 -21    1.37    1.14   0
   9   0   9    0.69    0.47   0
   9   1 -16   -0.09    0.55   0
  10   0   8   24.18    0.72   0
  -6  -8 -14   17.87    0.86   0
  -5 -10  10   35.59    1.07   0
  -5  -7 -18    0.93    0.89   0
  -5  -6 -16   22.65    0.86   0
  -5  -6   5  141.26    0.98   0
  -4  -9  13    0.20    0.92   0
  -4  -7 -22    3.02    1.22   0
  -4  -7  11   20.20    0.72   0
  -4  -4 -15    9.45    0.65   0
  -4  -4   4    1.28    0.22   0
  -4  -3  -7   39.39    0.52   0
  -4  -3  -6  122.50    0.77   0
  -4  -3  -5   82.64    0.58   0
  -4  -3  -4  136.52    0.63   0
  -3 -10  16    1.07    1.33   0
  -3  -8  15    0.77    0.89   0
  -3  -6 -24    3.58    0.98   0
  -3  -5 -22   58.18    1.37   0
  -3  -5  11  165.40    1.47   0
  -3  -3 -16  361.02    2.26   0
  -3  -3   5  279.70    1.16   0
  -3  -2  -9   91.42    0.83   0
  -3  -2  -8   98.47    0.83   0
  -2  -8  17    2.12    0.87   0
  -2  -6  15  138.81    1.64   0
  -2  -3 -20   15.54    0.84   0
  -2  -2 -16  584.39    2.84   0
  -1  -7  18  149.63    2.03   0
  -1  -6  17    3.87    0.73   0
  -1  -4 -25   85.21    1.72   0
   0  -2 -22   28.17    1.01   0
   0  -1 -18   -0.34    0.52   0
   0   0 -11   -0.40    0.43   0
   1  -7  21   44.61    1.68   0
   1  -4 -28   -0.22    1.46   0
   1  -4  17   32.44    1.00   0
   1  -3 -26  146.38    2.36   0
   1  -3  15   55.98    1.05   0
   1  -1 -20  115.36    1.69   0
   1  -1   9  446.37    1.90   0
   1   0 -15    0.68    0.62   0
   2  -7  22  133.16    2.48   0
   2  -6  21    0.65    1.23   0
   2  -4  18   60.78    1.30   0
   2  -2 -25    8.20    0.95   0
   2  -2  14    4.14    0.73   0
   2  -1 -22   90.88    1.54   0
   2   0 -18   54.04    1.04   0
   2   1  -9    1.63    0.36   0
   3  -3  17  366.72    2.66   0
   3  -2 -26   27.20    1.42   0
   3  -1 -23    3.05    1.05   0
   3  -1  12   60.10    0.91   0
   3   0 -19   -0.08    0.82   0
   3   1 -13   -0.43    0.37   0
   3   1   2  136.82    0.50   0
   4  -6  22   11.97    1.17   0
   4  -5  21   60.71    1.58   0
   4  -3  18    3.26    0.91   0
   4  -1 -24    0.30    1.00   0
   4  -1  13  140.76    1.50   0
   4   1 -15  630.73    2.87   0
   5  -4  20   -0.43    0.83   0
   5   0 -21    1.46    0.96   0
   5   0  10   42.23    0.77   0
   5   1   5    0.11    0.21   0
   7  -1 -25   32.33    1.39   0
   7  -1  14    9.95    0.76   0
   8   0 -21    2.81    1.11   0
   8   0  10    5.30    0.54   0
   8   1 -16    4.45    0.72   0
   8   1   5  113.35    0.84   0
   9  -3  18   12.39    1.30   0
   9  -1  13    8.67    0.82   0
   9   1 -15   24.56    0.89   0
  10  -2  15  198.15    2.29   0
  10   1 -13   -0.70    0.58   0
  11  -2  14   19.93    1.15   0
  11  -1  11   19.83    0.94   0
  11   0   7    0.42    0.51   0
  13   0   1   -0.49    0.28   0
  -6 -10   6    3.55    0.66   0
  -6  -9 -15    7.51    0.85   0
  -6  -9   5   58.23    0.87   0
  -6  -8 -13   27.89    0.84   0
  -6  -7 -10   16.43    0.62   0
  -6  -7   1   12.01    0.25   0
  -5  -8 -19    4.46    1.05   0
  -5  -8   9   61.45    1.06   0
  -5  -5 -11    2.50    0.46   0
  -4 -10  14    1.98    1.06   0
  -4  -6 -20   81.75    1.47   0
  -4  -4 -14   27.68    0.84   0
  -3  -9  16   19.60    1.21   0
  -3  -6 -23    0.54    1.20   0
  -3  -6  13   -0.56    0.48   0
  -3  -5 -21  106.77    1.74   0
  -3  -4 -19   32.23    0.98   0
  -3  -3 -15    6.04    0.70   0
  -3  -2  -7   56.35    0.61   0
  -3  -2  -6 1697.29    2.82   0
  -3  -2  -3 1074.20    1.55   0
  -2  -9  18  104.13    1.92   0
  -2  -5  14    5.31    0.77   0
  -2  -4 -22   40.24    1.19   0
  -2  -4  12   75.52    1.10   0
  -2  -3   9  651.14    2.33   0
  -2  -2 -15  189.11    1.61   0
  -2  -2   5 1165.78    2.28   0
  -1  -9  20   40.67    1.77   0
  -1  -5 -26   36.35    1.61   0
  -1  -5  16    1.18    0.55   0
  -1  -4 -24   -0.22    1.13   0
  -1  -4  14  118.59    1.37   0
  -1  -3 -22  113.88    1.67   0
  -1  -1 -14   49.53    0.86   0
   0  -8  21   28.27    1.75   0
   0  -7  20    1.33    0.88   0
   0  -6  19  256.14    2.56   0
   0  -4 -26    1.20    1.21   0
   0  -4  16  200.18    1.90   0
   0  -3 -24   -0.83    0.82   0
   0  -3  14   -0.14    0.60   0
   0  -2 -21  142.74    1.88   0
   0  -2  11  171.87    1.35   0
   0  -1 -17   -0.61    0.68   0
   0  -1   7   -0.04    0.20   0
   0   0 -10 3200.12    5.00   0
   1  -8  22    7.30    1.28   0
   1  -5  19   27.59    1.08   0
   1  -2 -23    0.42    0.72   0
   1  -2  13    8.91    0.69   0
   2  -3 -27   -1.06    1.02   0
   2  -1  11  403.47    2.02   0
   2   0 -17   -1.02    0.48   0
   2   0   7   -0.32    0.30   0
   2   1  -8 1854.93    3.44   0
   2   1  -7 2584.28    3.83   0
   3  -6  22    0.58    1.01   0
   3  -5  21  104.22    1.99   0
   4  -4  20    3.49    0.83   0
   4  -2 -26    1.11    1.29   0
   4  -2  16  380.28    2.58   0
   4   0 -20  358.07    2.66   0
   5  -5  22    3.64    1.34   0
   5  -3  19   21.39    1.16   0
   5  -1 -24   29.66    1.35   0
   5   1 -15  179.10    1.68   0
   6  -5  22   49.23    1.69   0
   6  -4  21   32.81    1.55   0
   6  -3  19    1.54    0.76   0
   6  -2  17   22.37    1.12   0
   6  -1 -24   51.03    1.59   0
   6   0 -21    1.23    0.74   0
   6   1 -16   56.82    1.01   0
   7  -4  21   36.61    1.68   0
   7  -3  19    5.04    0.95   0
   7  -1 -24   36.45    1.52   0
   7   0 -21   -1.21    0.74   0
   8  -3  19    8.78    1.22   0
   8  -1  14   74.53    1.31   0
   9   0 -20   23.34    1.05   0
   9   0  10   -1.17    0.51   0
   9   1 -14    0.69    0.68   0
  10   0 -19   -0.40    0.78   0
  10   0   9   -0.45    0.57   0
  10   1 -12   10.77    0.63   0
  11   1  -8   11.84    0.50   0
  12  -1  10   12.31    0.80   0
  12   0   5    0.60    0.41   0
  -6  -9 -14   19.98    0.94   0
  -6  -8   4   68.62    0.74   0
  -6  -7  -9   46.74    0.75   0
  -5 -10  11    1.92    0.89   0
  -5  -7 -17   -0.24    0.63   0
  -5  -7   8  127.63    1.22   0
  -5  -5   2  214.97    0.76   0
  -4  -9  14   11.72    1.09   0
  -4  -8  13   13.49    0.79   0
  -4  -7 -21   -0.73    0.79   0
  -4  -7  12  105.42    1.42   0
  -4  -5 -17   18.25    0.78   0
  -4  -5   8    3.41    0.45   0
  -3  -8  16   10.81    1.11   0
  -3  -7  15    3.54    0.94   0
  -3  -4   9   67.34    0.81   0
  -3  -2  -5   79.46    0.58   0
  -3  -2  -4  499.53    1.24   0
  -2  -7  17    5.29    0.76   0
  -2  -6 -25    1.37    0.97   0
  -2  -6  16  122.08    1.73   0
  -2  -4 -21    0.86    0.95   0
  -1  -8  20    2.72    1.30   0
  -1  -7  19    6.76    0.96   0
  -1  -6  18   -1.66    0.99   0
  -1  -1 -13   35.02    0.72   0
   0  -5 -27    0.35    1.39   0
   0  -5  18   -0.70    0.71   0
   0  -3 -23   -1.29    0.93   0
   0   0  -9    0.45    0.27   0
   1  -7  22   62.78    1.92   0
   1  -6  21   26.72    1.40   0
   1  -4 -27    0.60    0.99   0
   1  -4  18   49.99    1.33   0
   1  -3 -25    5.32    0.92   0
   1  -1 -19   57.57    1.14   0
   1  -1  10  136.02    1.17   0
   1   0 -14  163.43    1.43   0
   2  -7  23   -0.03    1.40   0
   2  -4  19   49.97    1.25   0
   2  -3 -26   18.63    1.42   0
   2   0 -16  108.10    1.38   0
   2   1  -6  338.02    1.30   0
   2   1  -5 2344.37    3.09   0
   3  -4  20   21.77    1.18   0
   3  -2 -25   10.65    1.00   0
   3  -2  16    8.27    0.82   0
   3  -1 -22    1.86    0.71   0
   3  -1  13   -0.31    0.61   0
   3   0 -18  300.06    2.26   0
   3   0   9    0.52    0.38   0
   3   1 -11  127.28    1.16   0
   4  -5  22    6.29    1.01   0
   4  -3  19   -0.68    0.90   0
   4   0 -19   -0.54    0.79   0
   4   0  10  507.37    2.18   0
   4   1 -13  148.69    1.41   0
   5  -4  21   15.83    1.10   0
   5  -2 -26    3.42    1.31   0
   5   0 -20   43.52    1.11   0
   6   0 -20  121.62    1.83   0
   6   0  11    0.55    0.39   0
   6   1   6  124.63    0.88   0
   7   0 -20   10.73    1.08   0
   7   0  11    1.17    0.41   0
   7   1 -15   14.10    0.77   0
   8   0 -20    0.17    0.77   0
   8   0  11   -0.57    0.57   0
   9  -1  14    0.34    0.79   0
   9   0 -19    1.87    1.02   0
  10  -2  16   21.14    1.30   0
  10   0 -18    2.76    1.02   0
  10   1   3   94.42    0.67   0
  11  -2  15    0.42    1.15   0
  11  -1  12   12.20    0.91   0
  11   1  -7    5.36    0.43   0
  -6  -9 -13    8.42    0.83   0
  -6  -9   6   53.37    0.87   0
  -6  -8 -12   39.02    0.88   0
  -5  -9  11   -0.15    0.68   0
  -5  -8  10   -0.13    0.68   0
  -5  -7 -16   18.06    0.98   0
  -5  -6 -14  179.01    1.64   0
  -5  -6   6   47.51    0.67   0
  -5  -5 -10   32.49    0.66   0
  -4 -10  15    2.09    1.09   0
  -4  -7 -20   14.82    1.12   0
  -3  -7 -23    4.90    1.21   0
  -3  -6 -22    1.81    0.81   0
  -3  -6  14  107.37    1.51   0
  -3  -5 -20   91.92    1.60   0
  -3  -5  12  445.75    2.39   0
  -3  -3 -14    1.83    0.48   0
  -2  -9  19   10.14    1.11   0
  -2  -5 -23    4.16    0.90   0
  -2  -5  15   14.14    0.83   0
  -1  -5  17  262.41    2.37   0
  -1  -2 -17   11.72    0.83   0
  -1  -1   4  536.31    1.36   0
   0  -8  22   54.74    1.94   0
   0  -7  21    1.60    0.94   0
   0  -6  20   52.51    1.54   0
   0  -4 -25   35.31    1.31   0
   0  -4  17  284.52    2.42   0
   0  -2 -20  204.82    2.02   0
   0  -2  12  553.00    2.51   0
   0  -1 -16   -0.98    0.49   0
   0   0  -8 8794.77    7.51   0
   1  -5  20    1.06    1.01   0
   1  -3 -24   11.71    1.17   0
   1   0 -13   -0.99    0.35   0
   2  -2 -23    3.76    1.03   0
   2  -2  15  195.68    1.79   0
   2  -1  12  264.37    1.73   0
   3  -6  23    0.12    1.06   0
   3   0 -17   -1.11    0.72   0
   3   1 -10  384.59    1.83   0
   4  -3 -27    4.09    1.38   0
   4  -2 -25   -0.01    0.87   0
   4  -2  17  121.98    1.60   0
   4  -1  14  429.78    2.50   0
   5  -5  23   25.75    1.60   0
   5  -1 -23   13.89    0.99   0
   5  -1  15  186.26    1.83   0
   5   0 -19   -0.43    0.88   0
   5   0  11    0.93    0.37   0
   5   1   6    0.39    0.25   0
   6  -5  23   88.19    2.09   0
   6  -3  20   16.20    1.25   0
   6  -1  15   14.81    0.73   0
   6   1 -14   47.62    1.00   0
   7  -3  20    3.86    1.18   0
   7  -1 -23   32.88    1.39   0
   8  -1  15    2.41    0.85   0
   8   0 -19   -0.43    0.95   0
   8   1   6  136.11    0.98   0
   9  -2  17  164.39    2.08   0
   9   1 -13    7.92    0.57   0
   9   1   5   27.82    0.52   0
  10   1 -11    1.09    0.49   0
  11   0 -16    2.50    0.84   0
  11   0   8    3.79    0.55   0
  11   1  -6   43.09    0.59   0
  11   1  -5   16.53    0.42   0
  11   1  -4  226.17    0.99   0
  11   1  -3   16.66    0.30   0
  13   0   2    5.78    0.33   0
  -6 -10   7    6.30    0.62   0
  -6  -8 -11    1.92    0.53   0
  -6  -7  -8   22.37    0.53   0
  -5  -8 -17    0.25    0.92   0
  -5  -7   9  109.30    1.17   0
  -5  -5  -9    4.76    0.40   0
  -4  -9  15    1.69    0.97   0
  -4  -8 -21    5.35    1.00   0
  -4  -8  14   -0.02    0.85   0
  -4  -6 -18   23.02    1.00   0
  -4  -4 -12    2.35    0.48   0
  -3  -8  17    1.26    0.99   0
  -3  -7  16   -1.18    0.83   0
  -3  -4 -17   53.52    1.04   0
  -3  -4  10   40.68    0.79   0
  -3  -3 -13   89.08    1.07   0
  -3  -3   6  727.01    1.99   0
  -2  -8  19    4.43    1.18   0
  -2  -7  18  166.42    2.08   0
  -2  -6 -24   24.23    1.17   0
  -2  -6  17   19.59    1.14   0
  -2  -4 -20    1.46    0.66   0
  -2  -3 -17  110.98    1.48   0
  -2  -2 -13  103.75    1.12   0
  -2  -2   6   45.69    0.55   0
  -1  -8  21   36.35    1.79   0
  -1  -7  20    9.30    1.31   0
  -1  -6 -26   20.84    1.31   0
  -1  -6  19  150.15    2.16   0
  -1  -5 -24   53.28    1.64   0
  -1  -3 -20  152.53    1.79   0
  -1  -3  13   21.40    0.65   0
  -1  -1 -11  434.50    2.02   0
   0  -5 -26   -1.39    1.03   0
   0  -5  19    0.39    0.73   0
   0  -4 -24   45.01    1.48   0
   0  -3 -22   -0.04    0.89   0
   0  -3  15    0.31    0.50   0
   0  -2 -19  175.72    1.93   0
   0  -1 -15    0.40    0.64   0
   0  -1   8    0.36    0.24   0
   0   0  -7    0.25    0.19   0
   1  -7  23   44.95    1.85   0
   1  -6  22    6.82    1.25   0
   1  -3  17  108.33    1.57   0
   1   0 -12   16.22    0.61   0
   2  -6  23   -1.41    1.33   0
   2  -4 -27   82.13    1.89   0
   2  -4  20    0.32    0.75   0
   2  -3 -25   10.28    1.04   0
   2  -3  18   79.89    1.40   0
   2  -1 -19   19.32    0.97   0
   2   0 -15   -0.70    0.47   0
   2   0   8  102.58    0.90   0
   3  -4  21   21.11    1.33   0
   3  -3 -26   18.61    1.16   0
   4  -6  24    1.11    1.17   0
   4  -5  23   -0.24    1.04   0
   4   0 -18   58.62    1.11   0
   4   0  11    0.54    0.54   0
   4   1 -12  943.72    3.11   0
   4   1   5 1536.94    2.61   0
   5  -3  20   -0.64    0.75   0
   5  -2 -25    7.15    1.08   0
   5  -2  18   24.05    0.99   0
   5  -1 -22   17.20    1.19   0
   5   1 -13   56.47    0.95   0
   6  -4  22   51.44    1.64   0
   6   0 -19   -1.26    0.67   0
   6   0  12  391.01    2.24   0
   7  -2 -25    4.60    1.41   0
   7   0 -19    0.49    0.68   0
   7   0  12  695.81    3.03   0
   7   1   7    2.72    0.32   0
   8  -2  18   12.69    0.99   0
   8   1 -13    2.16    0.64   0
   9  -3  20  115.98    2.33   0
   9  -1  15   23.00    1.03   0
   9   0 -18   25.80    1.11   0
   9   0  11    0.81    0.51   0
  10  -2  17   31.88    1.48   0
  10  -1  14   59.22    1.37   0
  10   0 -17    0.23    0.67   0
  10   0  10    1.08    0.58   0
  10   1 -10   -1.11    0.46   0
  11  -1  13   85.83    1.49   0
  11   0 -15   -0.81    0.83   0
  12  -1  11   10.69    0.84   0
  12   0   6    2.23    0.44   0
  -6  -8   5   59.10    0.76   0
  -6  -7  -7    0.62    0.31   0
  -6  -7   2    1.54    0.23   0
  -5  -9  12    2.99    0.84   0
  -5  -8  11    2.63    0.66   0
  -5  -7 -15   29.73    0.99   0
  -5  -6   7    0.55    0.41   0
  -5  -5  -8   25.33    0.53   0
  -4  -8 -20   13.23    1.20   0
  -4  -5 -15   81.10    1.23   0
  -4  -4 -11  179.26    1.40   0
  -3  -9  18    4.43    1.24   0
  -3  -5  13   28.83    0.89   0
  -3  -4 -16    7.06    0.76   0
  -3  -3 -12   65.71    0.97   0
  -2  -9  20    1.10    1.03   0
  -2  -6 -23   -0.85    1.19   0
  -1  -6 -25    3.12    1.34   0
  -1  -4 -22    0.19    0.71   0
  -1  -2 -16    1.33    0.49   0
  -1  -2  10  358.34    1.81   0
   0  -7  22   -0.23    1.10   0
   0  -6  21   84.51    1.85   0
   0  -4  18   12.90    0.98   0
   0   0  -6 4080.83    4.45   0
   1  -5 -27   -0.51    1.07   0
   1  -5  21    9.06    1.19   0
   1  -4 -25   87.43    1.95   0
   1  -3 -23    0.30    1.02   0
   2  -2  16  583.73    3.11   0
   2   0 -14  369.78    2.19   0
   3  -5  23    1.36    1.38   0
   3  -2 -23    3.79    0.82   0
   3  -2  17  117.54    1.56   0
   3  -1 -20   52.79    1.20   0
   3  -1  14   18.61    0.71   0
   3   0 -16   16.04    0.67   0
   3   0  10 1828.72    4.09   0
   3   1   3 1462.45    1.94   0
   4  -4  22   28.08    1.28   0
   4  -3 -26   11.23    1.36   0
   4  -3  20   24.90    1.07   0
   4  -2 -24   67.26    1.55   0
   4  -1 -21   28.27    1.01   0
   4   0 -17   -0.65    0.69   0
   4   1 -11   70.54    0.94   0
   5  -5  24  142.45    2.70   0
   5   0 -18   50.15    1.06   0
   5   0  12  154.26    1.40   0
   5   1 -12  215.48    1.61   0
   6  -1 -22   75.48    1.56   0
   6  -1  16   58.81    1.24   0
   6   0 -18   94.49    1.54   0
   6   1 -13    2.84    0.45   0
   7  -3  21   26.04    1.48   0
   7  -2  19  105.47    1.88   0
   7  -1 -22    1.31    0.84   0
   7   0 -18  236.52    2.26   0
   8  -3  21   39.81    1.71   0
   8  -1  16    2.77    0.85   0
   8   0 -18   22.61    1.04   0
   8   0  12   63.78    1.03   0
   9  -2  18   12.62    1.06   0
   9  -1 -21    0.99    1.29   0
   9   0 -17   -0.59    0.84   0
   9   1 -11   17.34    0.67   0
  10   0 -16    9.68    0.95   0
  12   0 -12   16.01    0.89   0
  -6 -10   8    4.73    0.75   0
  -6  -9   7    0.13    0.53   0
  -5  -9 -17    7.14    1.02   0
  -5  -8 -16    0.24    0.79   0
  -5  -7 -14   34.94    0.94   0
  -5  -6 -12  132.70    1.32   0
  -5  -5   3    0.53    0.19   0
  -4  -9  16    7.47    1.15   0
  -4  -8  15    4.90    0.93   0
  -4  -6 -17   25.76    0.89   0
  -4  -6  12   34.16    0.89   0
  -3  -8  18   -2.27    1.06   0
  -3  -6 -20  149.12    2.01   0
  -3  -4  11  108.67    1.19   0
  -3  -3   7  607.76    2.00   0
  -2  -8  20    4.14    1.30   0
  -2  -7 -24    7.32    1.10   0
  -2  -7  19   32.23    1.26   0
  -2  -6  18    7.48    1.08   0
  -2  -5 -21    6.99    0.79   0
  -2  -5  16    0.88    0.60   0
  -2  -4 -19   50.05    1.14   0
  -2  -4  14  148.45    1.52   0
  -2  -3 -16    6.09    0.58   0
  -2  -3  11  259.17    1.69   0
  -1  -8  22    8.33    1.62   0
  -1  -7  21   39.16    1.59   0
  -1  -6  20   36.07    1.46   0
  -1  -2 -15   46.86    0.99   0
   0  -6 -26    2.03    1.33   0
   0  -5 -25   -0.81    0.92   0
   0  -5  20   -0.73    0.77   0
   0  -4 -23   -0.47    1.04   0
   0  -3 -21   -0.19    0.66   0
   0  -3  16    1.73    0.55   0
   0  -2 -18  126.12    1.53   0
   0  -2  13  109.97    1.23   0
   0  -1 -14   -0.30    0.41   0
   0  -1   9    0.42    0.26   0
   0   0  -5    0.68    0.16   0
   1  -7  24   17.31    1.70   0
   1  -5 -26   33.53    1.59   0
   1  -4  20    2.57    0.99   0
   1  -2 -20   25.59    0.96   0
   1  -2  15   48.11    0.98   0
   1  -1 -16   15.65    0.79   0
   1   0 -11    0.82    0.33   0
   1   0   6  183.93    1.01   0
   2  -6  24   27.18    1.70   0
   2  -4 -26   16.96    1.17   0
   2  -3  19   20.74    0.93   0
   3  -3 -25    8.44    0.95   0
   3   0 -15   -0.90    0.61   0
   4  -5  24    2.08    1.14   0
   4  -2 -23   45.22    1.48   0
   4   1 -10  385.07    1.86   0
   5  -2 -24    9.01    0.98   0
   5  -2  19   24.39    1.17   0
   5  -1 -21   34.86    1.10   0
   5   0 -17   -1.71    0.69   0
   5   1   7  722.94    2.16   0
   6  -4  23    5.14    1.21   0
   6  -1 -21   12.56    1.16   0
   6   1 -12  161.97    1.45   0
   7  -4  23    4.95    1.24   0
   7  -1 -21   11.37    1.12   0
   7   0  13    0.98    0.64   0
   8  -2  19    5.45    0.96   0
   8  -1 -21    3.57    1.10   0
   9  -1  16   -0.71    0.90   0
   9   0  12   22.99    0.82   0
   9   1   6  183.10    1.15   0
  10  -2  18    0.39    1.24   0
  10   0  11    0.23    0.60   0
  11  -1  14    6.48    0.90   0
  11   0 -14    6.78    0.79   0
  12  -1  12   40.89    1.16   0
  12   0 -11   -0.95    0.72   0
  12   0   7   -0.87    0.49   0
  -6  -8   6   17.10    0.56   0
  -5  -9  13    4.92    0.87   0
  -5  -8 -15    2.15    0.79   0
  -5  -8  12    1.31    0.68   0
  -5  -7  10   29.60    0.79   0
  -5  -6 -11   18.36    0.64   0
  -4  -8 -19   94.04    1.84   0
  -4  -7 -18   42.04    1.15   0
  -3  -9  19    0.21    1.26   0
  -3  -7 -21   29.95    1.21   0
  -3  -6  16   52.39    1.31   0
  -3  -5  14   31.43    0.97   0
  -3  -4 -15  299.34    2.08   0
  -3  -3 -11    0.88    0.36   0
  -2  -7 -23    0.16    1.23   0
  -2  -6 -22    2.51    1.10   0
  -2  -3 -15   15.10    0.80   0
  -2  -2 -11   20.69    0.53   0
  -2  -2   7   79.08    0.73   0
  -1  -6 -24   10.56    1.30   0
  -1  -5  19   27.74    1.27   0
  -1  -4  17   28.45    1.11   0
  -1  -2  11  600.68    2.49   0
   0  -7  23   -0.64    1.10   0
   0  -6  22    5.71    1.26   0
   0  -5 -24   -2.19    1.10   0
   0  -4  19    0.85    0.93   0
   0  -3 -20   -0.94    0.89   0
   0  -2 -17   85.72    1.35   0
   0  -1 -13    0.71    0.54   0
   0   0  -4  935.93    1.76   0
   1  -2 -19   20.01    0.95   0
   1  -1  12    2.35    0.41   0
   1   0 -10   13.17    0.53   0
   2  -5 -27   -1.69    1.08   0
   2  -5  23    6.70    1.09   0
   2  -4 -25   -0.98    1.35   0
   2  -2 -21    7.91    0.81   0
   2  -2  17    4.87    0.65   0
   2  -1  14   -1.12    0.60   0
   2   0 -13   -0.52    0.38   0
   2   0   9    0.05    0.25   0
   3  -6  25    8.66    1.40   0
   3  -2 -22   95.92    1.64   0
   3  -1  15  190.12    1.76   0
   3   0  11   -0.86    0.46   0
   3   1  -7  101.29    0.84   0
   4  -4  23    9.57    1.10   0
   4  -3 -25   32.83    1.34   0
   4  -3  21   53.63    1.39   0
   4  -2  19   48.74    1.36   0
   4  -1 -20   37.97    1.09   0
   4   0 -16    4.16    0.54   0
   4   0  12  605.10    2.63   0
   4   1   6 1193.92    2.49   0
   5  -2 -23    2.33    1.18   0
   5   0  13    0.94    0.59   0
   5   1 -11  409.10    2.06   0
   6  -2  20    2.38    1.05   0
   6  -1  17   52.27    1.28   0
   6   0 -17    1.52    0.70   0
   6   1   8   71.39    0.80   0
   7  -2  20   23.23    1.36   0
   7  -1  17   19.90    1.09   0
   7   0 -17    0.00    0.82   0
   8  -3  22   90.69    2.17   0
   8  -1  17   -0.50    0.85   0
   8   0 -17    0.56    0.62   0
   8   0  13    0.57    0.48   0
   8   1 -11   11.31    0.65   0
   9  -2  19   -1.08    0.90   0
   9  -1 -20   58.65    1.46   0
   9   0 -16  136.93    1.81   0
   9   1 -10    0.90    0.50   0
  10  -1 -19   10.14    1.24   0
  10   0 -15   -0.48    0.78   0
  11   0 -13    0.76    0.72   0
  11   0  10    7.01    0.61   0
  -6 -10   9    7.71    0.70   0
  -6  -9   8    3.27    0.59   0
  -5  -9 -16   11.85    0.92   0
  -5  -7 -13    6.33    0.72   0
  -5  -5  -6  366.80    1.43   0
  -4  -7  15   51.42    1.26   0
  -4  -6  13    3.83    0.67   0
  -4  -5 -13  238.94    1.85   0
  -4  -4  -9    4.38    0.40   0
  -4  -4   7   51.15    0.66   0
  -3  -8  19   31.30    1.45   0
  -3  -6 -19  136.21    1.79   0
  -2  -8  21    9.71    1.24   0
  -2  -5 -20   13.37    0.83   0
  -2  -2 -10 1099.78    3.08   0
  -1  -7  22   63.64    1.91   0
  -1  -6  21   24.35    1.49   0
  -1  -5 -22    7.22    0.91   0
  -1  -4 -20    0.68    0.93   0
  -1  -3  15   57.13    1.16   0
  -1  -2 -14  790.92    3.18   0
  -1  -1   6 1570.94    2.90   0
   0  -6 -25   47.07    1.77   0
   0  -5  21    1.02    0.80   0
   0  -4 -22   88.71    1.60   0
   0  -3  17    1.26    0.58   0
   0  -2  14   37.30    0.84   0
   0  -1  10    0.15    0.41   0
   1  -6  24   10.42    1.44   0
   1  -4  21    1.09    1.02   0
   1  -2  16    0.39    0.57   0
   1  -1 -15   98.62    1.29   0
   1   0   7    2.85    0.33   0
   2  -6  25    2.66    1.53   0
   2  -5 -26   69.24    1.91   0
   2  -3  20   16.85    0.95   0
   2  -2 -20   38.17    1.24   0
   2   0 -12   21.77    0.69   0
   3  -3  21   -0.50    0.80   0
   3  -2 -21  335.17    2.83   0
   3  -1 -18    0.91    0.75   0
   3   0 -14   30.79    0.84   0
   3   1   4 1925.86    2.58   0
   4  -5  25    2.56    1.26   0
   4  -1 -19   16.22    1.05   0
   4   0 -15    0.53    0.65   0
   4   1  -9   33.00    0.63   0
   5  -2  20   65.91    1.59   0
   5  -1 -20    1.36    0.72   0
   5  -1  17    3.33    0.63   0
   5   0 -16  307.69    2.28   0
   5   1   8  289.60    1.50   0
   6  -4  24   26.08    1.56   0
   6  -2 -23   48.89    1.39   0
   6   0  14  158.96    1.69   0
   7  -1 -20   38.64    1.39   0
   7   0  14   24.22    0.89   0
   7   1 -11    6.28    0.58   0
   8  -1 -20   28.23    1.15   0
   8   0 -16  135.64    1.74   0
   8   1   8  383.07    1.83   0
   9   0  13    0.80    0.70   0
   9   1   7   46.40    0.69   0
  10  -1  16   48.36    1.43   0
  10   0  12   39.20    1.02   0
  11  -1  15    0.08    0.96   0
  -4  -7 -17   -0.74    0.63   0
  -3  -8 -21   28.97    1.35   0
  -3  -7 -20   -0.22    0.85   0
  -3  -4 -14  195.39    1.66   0
  -3  -3 -10   89.21    0.93   0
  -2  -6 -21    2.76    0.78   0
  -1  -6 -23    5.16    0.97   0
   0  -7  24   -0.34    1.24   0
   0  -1 -12    0.79    0.36   0
   1  -6 -26   21.47    1.41   0
   1  -4 -23    0.39    0.84   0
   1  -3 -21    6.21    0.82   0
   1  -3  19   12.20    0.85   0
   1   0  -9    0.20    0.25   0
   2  -5  24   70.92    1.89   0
   2   0  10   61.71    0.81   0
   3  -4 -25   41.79    1.44   0
   3   1  -6   92.49    0.71   0
   4  -4  24    2.90    1.12   0
   4   0  13    0.38    0.47   0
   6   0 -16    6.98    0.60   0
   7  -1  18   68.61    1.43   0
   7   0 -16   78.45    1.27   0
   8   0  14   15.60    0.70   0
   9  -1 -19   25.67    1.09   0
  10   0 -14    0.76    0.60   0
;
_shelx_hkl_checksum     8083
_shelx_res_file
;
TITL c10inoxim in Pbca
    c10inoxim.res
    created by SHELXL-2019/3 at 12:31:35 on 26-Mar-2025
CELL  0.71073   9.5469   8.9830  21.8191   90.000   90.000   90.000
ZERR    8.000   0.0004   0.0003   0.0007    0.000    0.000    0.000
LATT  1
SYMM 0.5-X, -Y, 0.5+Z
SYMM -X, 0.5+Y, 0.5-Z
SYMM 0.5+X, 0.5-Y, -Z
SFAC C H N O
UNIT 80 120 8 8
L.S. 4
FMAP 2
PLAN -10 .5 -.5
SIZE 0.140  0.480  0.80
TEMP -153
ACTA
CONF
BOND $H
EQIV $1 -x+1, -y+1, -z
HTAB O12 N11_$1
WGHT    0.048600    0.772100
FVAR       0.72010   0.03455   0.03397   0.03381   0.04393   0.04597   0.03109
FVAR       0.03331
C1    1    0.582395    0.313861    0.094507    11.00000    0.01708    0.02452 =
         0.01901    0.00292    0.00317    0.00219
C2    1    0.535936    0.154388    0.087747    11.00000    0.02627    0.02085 =
         0.02466    0.00159    0.00428    0.00503
H2A   2    0.522365    0.112990    0.130738    11.00000   21.00000
H2B   2    0.620318    0.099251    0.070840    11.00000   21.00000
C3    1    0.405633    0.126590    0.048403    11.00000    0.03148    0.02238 =
         0.02563   -0.00589    0.00273   -0.00175
H3A   2    0.426365    0.154938    0.004702    11.00000   31.00000
H3B   2    0.387565    0.018698    0.048306    11.00000   31.00000
C4    1    0.271143    0.205713    0.067579    11.00000    0.02384    0.03079 =
         0.02621   -0.00599   -0.00174   -0.00398
H4A   2    0.197688    0.168630    0.041403    11.00000   41.00000
H4B   2    0.280579    0.316369    0.063261    11.00000   41.00000
C5    1    0.224579    0.177068    0.133869    11.00000    0.02793    0.03330 =
         0.03238   -0.00636    0.00772   -0.01041
H5A   2    0.128368    0.210876    0.141842    11.00000   51.00000
H5B   2    0.229391    0.072283    0.144162    11.00000   51.00000
C6    1    0.314763    0.254586    0.178043    11.00000    0.02754    0.02684 =
         0.02137    0.00143    0.00823   -0.00089
C7    1    0.398794    0.320772    0.208100    11.00000    0.02765    0.03109 =
         0.01703    0.00175    0.00348    0.00233
C8    1    0.515197    0.397417    0.238469    11.00000    0.03280    0.04959 =
         0.01865   -0.00221   -0.00462   -0.00200
H8A   2    0.565666    0.325316    0.264619    11.00000   61.00000
H8B   2    0.480057    0.474939    0.266692    11.00000   61.00000
C9    1    0.618428    0.466291    0.192951    11.00000    0.02732    0.03168 =
         0.02513    0.00122   -0.00838   -0.00357
H9A   2    0.695265    0.509654    0.217397    11.00000   71.00000
H9B   2    0.575354    0.549403    0.171325    11.00000   71.00000
C10   1    0.679831    0.356703    0.146141    11.00000    0.01919    0.03024 =
         0.02536    0.00770   -0.00479   -0.00022
H10A  2    0.764405    0.401936    0.126621    11.00000   81.00000
H10B  2    0.712385    0.266605    0.167348    11.00000   81.00000
N11   3    0.543691    0.402757    0.051994    11.00000    0.02092    0.02178 =
         0.01904    0.00274    0.00226   -0.00112
O12   4    0.600938    0.547855    0.057941    11.00000    0.02874    0.02475 =
         0.02534    0.00791   -0.00455   -0.00753
H122  2    0.567474    0.595229    0.020696    11.00000    0.05379
HKLF 4
REM  c10inoxim in Pbca
REM wR2 = 0.1112, GooF = S = 1.041, Restrained GooF = 1.041 for all data
REM R1 = 0.0422 for 2225 Fo > 4sig(Fo) and 0.0492 for all 2574 data
REM 162 parameters refined using 0 restraints
END
WGHT      0.0488      0.7711
REM Highest difference peak  0.374,  deepest hole -0.168,  1-sigma level  0.043
Q1    1   0.5610  0.2336  0.0923  11.00000  0.05    0.37
Q2    1   0.4882  0.3696  0.0334  11.00000  0.05    0.33
Q3    1   0.4675  0.1429  0.0681  11.00000  0.05    0.29
Q4    1   0.2496  0.1787  0.0988  11.00000  0.05    0.28
Q5    1   0.5667  0.4196  0.2120  11.00000  0.05    0.27
Q6    1   0.4857  0.2282  0.0674  11.00000  0.05    0.26
Q7    1   0.3397  0.1668  0.0626  11.00000  0.05    0.26
Q8    1   0.6331  0.3311  0.1215  11.00000  0.05    0.26
Q9    1   0.3470  0.3262  0.1780  11.00000  0.05    0.23
Q10   1   0.6465  0.4137  0.1688  11.00000  0.05    0.23
;
_shelx_res_checksum     33986
data_global
_journal_date_recd_electronic     2025-05-05
_journal_date_accepted     2025-05-07
_journal_name_full     'IUCrData'
_journal_year     2025
_journal_volume     10
_journal_issue      5
_journal_page_first     0
_journal_page_last     0
_journal_paper_category     HO
_journal_paper_doi     10.1107/S2414314625004146
_journal_coeditor_code     BT4170
_publ_contact_author_name     'Heiner Detert'
_publ_contact_author_address
;
University of Mainz
Department of Chemistry
Duesbergweg 10-14
55099 Mainz
Germany
;
_publ_contact_author_email     'detert@uni-mainz.de'
_publ_contact_author_fax     '+496131-3925338'
_publ_contact_author_phone     '+496131-3924189'
_publ_section_title
;
<i>N</i>-[(1<i>Z</i>)-Cyclodec-5-yn-1-ylidene]hydroxylamine
;
loop_
    _publ_author_name
    _publ_author_address
    'Detert, Heiner'
;
University of Mainz
Department of Chemistry
Duesbergweg 10-14
55099 Mainz
Germany
;
    'Schollmeyer, Dieter'
;
University of Mainz
Department of Chemistry
Duesbergweg 10-14
55099 Mainz
Germany
;
_publ_section_synopsis
;
The crystal structure of cyclodecynone oxime, C~10~H~15~NO, is reported. Two
twist-boat-shaped cycloalkynes are centrosymmetrically connected <i>via</i>
oxime hydrogen bridges. Deformation of the alkyne unit results from ring
strain.
;
