# Supplementary material for: N-[(1Z)-Cyclo­dec-5-yn-1-yl­idene]hydroxyl­amine
Source: IUCrdata. 2025 May 13;10(Pt 5):x250414. doi: 10.1107/S2414314625004146 (PMC12142390; doi:10.1107/S2414314625004146)
Supplement: Supplementary file 2 [file x-10-x250414-Isup2.hkl]

data_I                                                                          
_shelx_title ' c10inoxim in Pbca'                                               
_shelx_refln_list_code          4                                               
_shelx_F_calc_maximum      133.03                                               
_exptl_crystal_F_000       720.00                                               
_reflns_d_resolution_high  0.7233                                               
                                                                                
loop_                                                                           
 _space_group_symop_operation_xyz                                               
 'x, y, z'                                                                      
 '-x+1/2, -y, z+1/2'                                                            
 '-x, y+1/2, -z+1/2'                                                            
 'x+1/2, -y+1/2, -z'                                                            
 '-x, -y, -z'                                                                   
 'x-1/2, y, -z-1/2'                                                             
 'x, -y-1/2, z-1/2'                                                             
 '-x-1/2, y-1/2, z'                                                             
                                                                                
_cell_length_a     9.5469                                                       
_cell_length_b     8.9830                                                       
_cell_length_c    21.8191                                                       
_cell_angle_alpha  90.000                                                       
_cell_angle_beta   90.000                                                       
_cell_angle_gamma  90.000                                                       
                                                                                
_shelx_F_squared_multiplier     1.000                                           
                                                                                
loop_                                                                           
 _refln_index_h                                                                 
 _refln_index_k                                                                 
 _refln_index_l                                                                 
 _refln_F_squared_calc                                                          
 _refln_F_squared_meas                                                          
 _refln_F_squared_sigma                                                         
 _refln_observed_status                                                         
   2   0   0       2406.67       2329.00         3.49 o                         
   4   0   0        179.32        186.64         1.43 o                         
   6   0   0       2751.57       2744.82         6.27 o                         
   8   0   0         15.88          9.64         0.77 o                         
  10   0   0        700.40        688.56         3.53 o                         
  12   0   0          0.35          0.39         0.81 o                         
   2   1   0         11.58          3.70         0.42 o                         
   4   1   0        664.13        680.71         4.60 o                         
   6   1   0       1562.83       1479.09        17.47 o                         
   8   1   0       1000.85        916.26        24.82 o                         
  10   1   0         18.48         15.71         2.29 o                         
  12   1   0         17.87         20.46         1.43 o                         
   0   2   0       2687.78       2875.57         5.28 o                         
   2   2   0       7584.09       7212.41       175.32 o                         
   4   2   0       1840.23       1667.66         5.88 o                         
   6   2   0          1.12          3.01         1.14 o                         
   8   2   0        515.53        514.13         4.11 o                         
  10   2   0          0.15          1.00         1.10 o                         
  12   2   0         68.51         69.42         2.31 o                         
   2   3   0        121.39        130.15         2.02 o                         
   4   3   0        781.68        862.97         4.76 o                         
   6   3   0       1731.23       1750.21         7.48 o                         
   8   3   0       1105.52       1055.77         6.46 o                         
  10   3   0        169.80        174.12         3.16 o                         
  12   3   0         12.85          7.06         2.22 o                         
   0   4   0       3084.55       2972.49         7.79 o                         
   2   4   0       4053.15       4066.80       201.43 o                         
   4   4   0        808.43        827.12        16.06 o                         
   6   4   0          4.90          8.64         1.39 o                         
   8   4   0         80.07         79.32         2.29 o                         
  10   4   0         37.07         42.29         2.16 o                         
  12   4   0          4.13          6.07         2.06 o                         
   2   5   0       1171.98       1120.58        50.79 o                         
   4   5   0        209.69        230.21         7.52 o                         
   6   5   0       1086.12       1035.64         6.77 o                         
   8   5   0         27.16         22.35         1.95 o                         
  10   5   0         54.10         66.20         3.10 o                         
  12   5   0         36.76         43.68         3.45 o                         
   0   6   0        434.14        461.46         3.91 o                         
   2   6   0        112.17        139.98        13.13 o                         
   4   6   0        146.41        140.14         6.59 o                         
   6   6   0        409.44        406.25         4.71 o                         
   8   6   0         21.50         22.43         2.60 o                         
  10   6   0         30.41         27.25         3.12 o                         
   2   7   0         19.88         16.46         0.95 o                         
   4   7   0        351.38        365.26        11.54 o                         
   6   7   0          8.62          7.40         0.36 o                         
   8   7   0         70.26         75.04         3.39 o                         
  10   7   0         68.13         58.93         3.24 o                         
   0   8   0        144.10        132.54         2.99 o                         
   2   8   0          1.74         11.20         2.06 o                         
   4   8   0         27.79         30.10         1.63 o                         
   6   8   0        802.09        806.76        34.93 o                         
   8   8   0         82.38        101.96         3.49 o                         
  10   8   0         10.45          7.14         3.76 o                         
   2   9   0         72.42         77.12         6.47 o                         
   4   9   0        114.89        105.35         2.72 o                         
   6   9   0         21.91         18.90         2.70 o                         
   8   9   0         29.75         32.07         3.74 o                         
   0  10   0         49.69         68.96         2.76 o                         
   2  10   0         27.21         27.58         4.37 o                         
   4  10   0        204.40        204.79         3.77 o                         
   6  10   0         64.11         66.42         1.71 o                         
   2  11   0          8.13          8.67         1.63 o                         
   4  11   0          0.35          0.60         4.24 o                         
   6  11   0         17.95         21.60        11.16 o                         
   0  12   0          3.72          4.40         2.76 o                         
   2  12   0          2.39          5.10         2.34 o                         
   1   1   1       4573.52       4677.10       104.94 o                         
   2   1   1       5392.89       5136.78        48.73 o                         
   3   1   1        426.79        418.59         6.43 o                         
   4   1   1        243.56        232.76         1.81 o                         
   5   1   1        264.09        216.11         1.39 o                         
   6   1   1         66.54         64.46         1.00 o                         
   7   1   1        100.71         90.84         0.88 o                         
   8   1   1          0.00          0.76         0.28 o                         
   9   1   1          1.49          2.60         0.67 o                         
  10   1   1          0.09          0.23         0.28 o                         
  11   1   1          6.77          8.08         2.19 o                         
  12   1   1         72.33         70.39         4.34 o                         
  13   1   1         25.65         15.39         0.88 o                         
   0   2   1       3800.54       3570.58       181.47 o                         
   1   2   1       6092.59       5691.86       126.10 o                         
   2   2   1       1496.58       1474.09        25.28 o                         
   3   2   1         62.50         53.54         0.49 o                         
   4   2   1        224.11        241.05         6.37 o                         
   5   2   1        515.43        528.13        15.18 o                         
   6   2   1        317.29        317.20         5.48 o                         
   7   2   1          3.25          4.13         2.09 o                         
   8   2   1         15.15         19.12         1.60 o                         
   9   2   1         71.00         66.14         1.75 o                         
  10   2   1         91.47         98.80         3.92 o                         
  11   2   1         35.34         42.53         4.39 o                         
  12   2   1         36.71         34.48         3.16 o                         
   1   3   1        658.11        570.81        17.77 o                         
   2   3   1       1080.18       1094.75        12.14 o                         
   3   3   1        280.88        301.11         1.96 o                         
   4   3   1        102.85        100.61         8.99 o                         
   5   3   1        411.25        381.10         3.76 o                         
   6   3   1        254.50        242.23         2.45 o                         
   7   3   1         44.01         40.20         1.82 o                         
   8   3   1        140.51        146.12         3.62 o                         
   9   3   1        129.46        118.02        10.30 o                         
  10   3   1        328.83        352.83        13.09 o                         
  11   3   1         45.47         46.51         4.16 o                         
  12   3   1          3.55          2.38         3.20 o                         
   0   4   1          1.92          1.74         0.44 o                         
   1   4   1       2644.51       2635.91        13.68 o                         
   2   4   1         57.45         60.05         4.62 o                         
   3   4   1          2.44          4.15         0.44 o                         
   4   4   1       1609.48       1804.42        31.43 o                         
   5   4   1          2.26          2.91         1.11 o                         
   6   4   1        196.23        184.90         2.02 o                         
   7   4   1        906.49        931.07         4.51 o                         
   8   4   1        174.35        179.56         9.08 o                         
   9   4   1        385.05        391.28         7.19 o                         
  10   4   1        144.33        165.32        17.10 o                         
  11   4   1         16.90         18.41         3.64 o                         
  12   4   1        149.35        150.69         7.30 o                         
   1   5   1         10.37          2.09         0.60 o                         
   2   5   1         89.01        100.65         1.11 o                         
   3   5   1        459.37        471.79         4.14 o                         
   4   5   1         28.78         34.64         0.53 o                         
   5   5   1        588.49        622.77         1.51 o                         
   6   5   1        119.21        118.41         3.64 o                         
   7   5   1          4.83         12.07         1.28 o                         
   8   5   1         32.73         38.16         4.61 o                         
   9   5   1        123.81        126.71         5.80 o                         
  10   5   1         18.97         22.38         1.94 o                         
  11   5   1        249.42        285.03        11.07 o                         
  12   5   1         35.00         39.82         4.85 o                         
   0   6   1          9.95         16.88         1.49 o                         
   1   6   1         35.30         39.22         0.89 o                         
   2   6   1        141.46        127.48         1.23 o                         
   3   6   1       1050.59       1031.26         8.91 o                         
   4   6   1        413.07        416.09        10.61 o                         
   5   6   1         65.69         59.92         0.61 o                         
   6   6   1        100.21         99.52         1.92 o                         
   7   6   1          6.46          7.43         3.65 o                         
   8   6   1         23.73         27.00         1.68 o                         
   9   6   1         97.20        107.20         6.20 o                         
  10   6   1          5.34          9.15         1.84 o                         
  11   6   1         10.68          5.48         2.08 o                         
   1   7   1        927.54        907.51         3.38 o                         
   2   7   1         11.81         12.11         0.98 o                         
   3   7   1        233.74        231.46         2.07 o                         
   4   7   1        255.20        247.88         1.88 o                         
   5   7   1        331.71        305.78         2.66 o                         
   6   7   1         20.64         23.16         0.46 o                         
   7   7   1         13.16         16.79         1.87 o                         
   8   7   1          0.00          4.19         2.03 o                         
   9   7   1          2.40          7.92         1.91 o                         
  10   7   1         61.41         62.59         2.51 o                         
   0   8   1         10.33          9.16         2.29 o                         
   1   8   1         44.96         27.68         1.08 o                         
   2   8   1        156.98        154.72         3.08 o                         
   3   8   1        201.44        188.81         2.18 o                         
   4   8   1        313.37        329.97         2.66 o                         
   5   8   1        412.79        380.89         2.58 o                         
   6   8   1          8.16          9.58         1.18 o                         
   7   8   1         23.73         30.59         2.06 o                         
   8   8   1          1.48          0.70         4.12 o                         
   9   8   1         85.95         97.09        13.78 o                         
  10   8   1         21.26         25.53         5.22 o                         
   1   9   1         31.43         39.81         1.27 o                         
   2   9   1          2.18         -0.50         1.49 o                         
   3   9   1        262.49        262.15         1.95 o                         
   4   9   1         28.05         31.32         1.26 o                         
   5   9   1        199.82        220.97         1.97 o                         
   6   9   1         74.76         66.50         0.86 o                         
   7   9   1         61.38         69.15         6.18 o                         
   8   9   1          0.22          2.97         2.43 o                         
   9   9   1        217.37        212.69         8.35 o                         
   0  10   1          3.19         -1.77         1.77 o                         
   1  10   1          3.71          2.57         1.29 o                         
   2  10   1         63.94         76.56         1.80 o                         
   3  10   1         35.53         37.46         1.57 o                         
   4  10   1         35.67         28.80         1.71 o                         
   5  10   1          1.65          2.42         0.93 o                         
   6  10   1         50.73         45.75         3.62 o                         
   7  10   1          5.83          6.23         2.12 o                         
   1  11   1         86.91        105.40         2.85 o                         
   2  11   1         86.10         91.13         1.81 o                         
   3  11   1         79.51         87.73         1.86 o                         
   4  11   1         18.83         21.15         1.26 o                         
   5  11   1          0.01         -1.10         1.20 o                         
   6  11   1         44.00         36.95         3.23 o                         
   0  12   1         67.70         83.77         4.05 o                         
   1  12   1         31.73         38.22         2.48 o                         
   2  12   1        175.08        182.95         3.47 o                         
   3  12   1         91.79        104.80         2.37 o                         
   1   0   2        188.51        195.04         0.89 o                         
   2   0   2        790.48        854.76         4.59 o                         
   3   0   2      17695.70      17964.70        75.21 o                         
   4   0   2         19.57         12.24         0.70 o                         
   5   0   2         73.96         62.15         0.91 o                         
   6   0   2       2540.46       2449.11        42.65 o                         
   7   0   2        597.00        557.74        15.03 o                         
   8   0   2        105.37         90.43         4.27 o                         
   9   0   2          5.34          3.37         0.60 o                         
  10   0   2        132.45        137.70         2.91 o                         
  11   0   2          3.77          4.52         1.81 o                         
  12   0   2          7.86          6.87         0.59 o                         
  13   0   2         37.82          9.98         1.35 o                         
   1   1   2      16560.80      18896.75       645.59 o                         
   2   1   2         76.72        102.16         1.28 o                         
   3   1   2        233.75        265.53         1.56 o                         
   4   1   2        102.50         92.98         0.87 o                         
   5   1   2         54.15         52.73         0.76 o                         
   6   1   2         32.43         31.39         0.59 o                         
   7   1   2        213.21        214.02         2.11 o                         
   8   1   2        125.08        100.15         0.65 o                         
   9   1   2        126.84        127.53         0.76 o                         
  10   1   2         75.16         76.85         1.42 o                         
  11   1   2        155.14        163.88         2.06 o                         
  12   1   2         20.43         19.92         0.94 o                         
  13   1   2         36.21         23.34         2.27 o                         
   0   2   2        182.32        206.16         1.75 o                         
   1   2   2       8857.04       8563.17       118.51 o                         
   2   2   2         51.51         36.49         0.43 o                         
   3   2   2         25.41         39.17         1.01 o                         
   4   2   2        994.93       1060.09        20.63 o                         
   5   2   2          1.24          1.70         0.98 o                         
   6   2   2          8.81          9.06         2.70 o                         
   7   2   2        281.82        296.65        12.30 o                         
   8   2   2        108.17        118.86         2.89 o                         
   9   2   2          1.60          6.77         3.28 o                         
  10   2   2         48.03         57.06         1.64 o                         
  11   2   2        130.32        127.83         9.77 o                         
  12   2   2          2.18          0.95         1.12 o                         
   1   3   2        272.74        240.32         2.19 o                         
   2   3   2       2958.58       3178.89       108.90 o                         
   3   3   2        822.71        801.10        58.46 o                         
   4   3   2         14.89         14.62         0.21 o                         
   5   3   2         13.48          9.00         2.04 o                         
   6   3   2        595.57        577.37        37.80 o                         
   7   3   2        187.80        194.15         1.97 o                         
   8   3   2        207.29        208.92         5.80 o                         
   9   3   2         53.81         56.67         3.51 o                         
  10   3   2         39.74         43.24         2.42 o                         
  11   3   2         69.86         81.29         1.88 o                         
  12   3   2        249.30        274.26         3.50 o                         
   0   4   2       1479.01       1575.90         5.63 o                         
   1   4   2        547.28        517.72         2.30 o                         
   2   4   2        106.41        102.40         4.58 o                         
   3   4   2        167.48        160.57         2.51 o                         
   4   4   2        166.96        170.60         1.71 o                         
   5   4   2         66.87         62.46         4.42 o                         
   6   4   2         35.72         29.30         1.40 o                         
   7   4   2       1675.76       1644.32        17.50 o                         
   8   4   2        168.76        159.28         3.77 o                         
   9   4   2          3.74          3.33         3.26 o                         
  10   4   2          5.64          6.30         3.83 o                         
  11   4   2          0.18         -0.28         1.59 o                         
  12   4   2         40.88         41.21         2.02 o                         
   1   5   2       1750.88       1674.26         5.44 o                         
   2   5   2        414.97        420.39         7.16 o                         
   3   5   2         99.99         99.24         1.01 o                         
   4   5   2        458.54        476.82        11.62 o                         
   5   5   2        395.35        413.00         7.30 o                         
   6   5   2        274.14        255.03         2.67 o                         
   7   5   2         19.36         12.51         1.34 o                         
   8   5   2         79.16         93.91         6.67 o                         
   9   5   2         25.68         28.04         1.89 o                         
  10   5   2        109.01        119.49         4.20 o                         
  11   5   2        144.67        157.12         2.66 o                         
  12   5   2          4.07          2.78         2.74 o                         
   0   6   2         20.91         11.90         0.84 o                         
   1   6   2          2.38          1.66         0.56 o                         
   2   6   2         43.94         46.40         1.14 o                         
   3   6   2         48.40         49.39         0.95 o                         
   4   6   2        157.55        140.94         1.49 o                         
   5   6   2        144.32        154.81         1.22 o                         
   6   6   2        203.72        222.48         8.10 o                         
   7   6   2        280.73        283.37         3.22 o                         
   8   6   2          2.06         -0.84         2.98 o                         
   9   6   2         72.65         86.15         6.49 o                         
  10   6   2          4.68         17.14         7.61 o                         
  11   6   2          2.08         -1.47         1.92 o                         
   1   7   2         17.12         19.23         1.06 o                         
   2   7   2         95.54         99.57         1.82 o                         
   3   7   2         34.53         23.57         1.12 o                         
   4   7   2         73.20         81.27         1.45 o                         
   5   7   2        252.72        276.20         2.75 o                         
   6   7   2          2.41          3.09         0.98 o                         
   7   7   2         14.73         15.73         3.88 o                         
   8   7   2          6.57          6.87         1.73 o                         
   9   7   2          0.00          6.09         3.28 o                         
  10   7   2         20.10         15.84         2.44 o                         
   0   8   2         40.36         34.68         3.99 o                         
   1   8   2          2.73          2.82         1.12 o                         
   2   8   2         68.92         84.46         2.98 o                         
   3   8   2        625.23        630.45         2.95 o                         
   4   8   2         57.93         49.56         1.21 o                         
   5   8   2          8.86         11.29         1.02 o                         
   6   8   2         43.02         34.41         2.25 o                         
   7   8   2         29.32         30.10         3.05 o                         
   8   8   2         28.49         28.30         3.01 o                         
   9   8   2        127.75        128.44        14.60 o                         
  10   8   2          0.32         -2.25         2.29 o                         
   1   9   2          4.80          9.79         1.24 o                         
   2   9   2        321.91        313.49         2.46 o                         
   3   9   2        159.64        144.58         4.30 o                         
   4   9   2        252.84        258.89         7.28 o                         
   5   9   2        197.18        211.72         4.16 o                         
   6   9   2        156.05        155.65         1.71 o                         
   7   9   2         17.90         24.37         2.90 o                         
   8   9   2         43.11         42.53         2.50 o                         
   9   9   2          7.49          5.35         2.46 o                         
   0  10   2         15.42         15.50         1.87 o                         
   1  10   2         68.01         66.26         2.67 o                         
   2  10   2         85.14         97.66         3.23 o                         
   3  10   2          0.00          3.08         1.16 o                         
   4  10   2         12.76          9.91         1.14 o                         
   5  10   2          1.80          1.31         1.28 o                         
   6  10   2          1.21         -0.36         0.73 o                         
   7  10   2          8.65          7.04         2.11 o                         
   1  11   2          0.08         -1.40         1.40 o                         
   2  11   2         62.06         74.04         3.32 o                         
   3  11   2          0.25         -0.63         2.05 o                         
   4  11   2          2.97          3.72         1.30 o                         
   5  11   2         79.43         79.06         1.71 o                         
   6  11   2          0.48         -0.58         1.13 o                         
   0  12   2         86.94         94.01         3.03 o                         
   1  12   2         18.30         19.34         2.01 o                         
   2  12   2         18.20         21.95         2.43 o                         
   3  12   2          4.01          1.51         2.17 o                         
   1   1   3       1011.16       1033.76        27.65 o                         
   2   1   3       4392.35       4358.45        12.44 o                         
   3   1   3       2738.75       2805.89         7.81 o                         
   4   1   3       1580.85       1490.02         2.83 o                         
   5   1   3         16.68         23.45         0.88 o                         
   6   1   3        166.86        165.40         3.68 o                         
   7   1   3          0.00          0.04         0.44 o                         
   8   1   3        533.76        499.77         8.10 o                         
   9   1   3        115.88        106.45         0.77 o                         
  10   1   3        181.64        182.36         1.04 o                         
  11   1   3         36.94         33.15         1.96 o                         
  12   1   3          8.02          8.84         0.91 o                         
  13   1   3          0.15         -0.54         0.77 o                         
   0   2   3      15913.55      16346.05       946.04 o                         
   1   2   3       1486.47       1428.22         2.48 o                         
   2   2   3        813.40        751.66        12.07 o                         
   3   2   3       2067.70       2080.55        25.75 o                         
   4   2   3          6.96         11.42         0.22 o                         
   5   2   3        327.33        330.14         4.37 o                         
   6   2   3        174.27        169.46         4.11 o                         
   7   2   3          3.35          1.85         0.53 o                         
   8   2   3        715.44        701.27         5.76 o                         
   9   2   3          3.85          3.53         1.03 o                         
  10   2   3        224.84        230.27         7.89 o                         
  11   2   3          1.15          0.79         1.09 o                         
  12   2   3          1.62          2.11         1.13 o                         
   1   3   3       1086.69       1035.03        10.44 o                         
   2   3   3        763.60        786.56        11.02 o                         
   3   3   3        950.48       1086.05        13.07 o                         
   4   3   3          0.57          2.07         0.20 o                         
   5   3   3          1.52          2.76         0.89 o                         
   6   3   3        184.80        199.91         4.31 o                         
   7   3   3        321.39        314.61         7.61 o                         
   8   3   3        501.21        442.01        11.97 o                         
   9   3   3         63.50         58.41         3.68 o                         
  10   3   3        214.58        223.04         3.34 o                         
  11   3   3        119.81        130.58         2.18 o                         
  12   3   3          0.11          0.05         2.85 o                         
   0   4   3          3.50          2.96         0.55 o                         
   1   4   3         78.42         84.82         1.55 o                         
   2   4   3        644.80        653.08         7.26 o                         
   3   4   3        958.11       1089.77        10.84 o                         
   4   4   3       1875.03       1996.58        26.88 o                         
   5   4   3        128.30        116.49         6.25 o                         
   6   4   3         11.34         15.32         1.15 o                         
   7   4   3        463.05        425.60         6.30 o                         
   8   4   3          2.80          6.04         4.87 o                         
   9   4   3          0.55          2.18         2.42 o                         
  10   4   3        276.81        304.52        10.55 o                         
  11   4   3         61.10         63.26         1.95 o                         
  12   4   3        204.07        225.01         3.51 o                         
   1   5   3        584.11        627.44         4.29 o                         
   2   5   3         12.80         22.03         1.59 o                         
   3   5   3         26.34         20.46         0.71 o                         
   4   5   3          6.22          6.10         0.44 o                         
   5   5   3          0.45          1.04         0.28 o                         
   6   5   3         53.54         58.48        10.48 o                         
   7   5   3        112.02        106.48         3.52 o                         
   8   5   3        142.62        144.43         2.35 o                         
   9   5   3         40.12         42.11         3.24 o                         
  10   5   3          0.21         -0.81         1.71 o                         
  11   5   3         60.12         68.16         2.54 o                         
  12   5   3          1.04          1.12         3.39 o                         
   0   6   3        551.52        581.78         9.43 o                         
   1   6   3         62.96         68.03         2.50 o                         
   2   6   3        603.73        614.17         7.70 o                         
   3   6   3        730.96        670.45         3.26 o                         
   4   6   3         46.34         46.64         0.93 o                         
   5   6   3         18.75         28.42         0.69 o                         
   6   6   3         77.72         75.22         5.37 o                         
   7   6   3        250.11        265.02         8.02 o                         
   8   6   3         39.18         40.16         1.82 o                         
   9   6   3          2.53          4.00         1.48 o                         
  10   6   3          0.02          2.27         2.02 o                         
  11   6   3         34.69         36.96         2.61 o                         
   1   7   3        149.35        159.01         1.66 o                         
   2   7   3        102.73         71.53         1.49 o                         
   3   7   3         33.75         35.30         1.07 o                         
   4   7   3        172.61        156.28         2.47 o                         
   5   7   3         18.95         23.20         1.24 o                         
   6   7   3        188.14        163.04        10.00 o                         
   7   7   3          2.50          3.61         1.54 o                         
   8   7   3          0.01          1.16         1.59 o                         
   9   7   3         11.40         13.79         1.94 o                         
  10   7   3         70.78         69.41         6.87 o                         
   0   8   3        467.89        413.00         3.75 o                         
   1   8   3        333.22        332.36         4.18 o                         
   2   8   3        427.52        411.50         3.47 o                         
   3   8   3          5.68          3.79         1.21 o                         
   4   8   3         72.81         68.68         1.18 o                         
   5   8   3          0.11         -0.38         0.81 o                         
   6   8   3         70.99         62.56         0.93 o                         
   7   8   3          0.83         -2.37         2.37 o                         
   8   8   3          2.10          1.43         1.85 o                         
   9   8   3          3.06          0.15         1.94 o                         
   1   9   3          4.89          6.60         1.42 o                         
   2   9   3         11.88         23.95         1.36 o                         
   3   9   3          0.32          0.38         0.86 o                         
   4   9   3          1.37          0.45         1.51 o                         
   5   9   3          3.03          3.06         0.84 o                         
   6   9   3        219.79        234.99         4.75 o                         
   7   9   3          1.00         -0.57         2.32 o                         
   8   9   3         58.88         58.89         3.09 o                         
   9   9   3          0.13         -1.29         3.66 o                         
   0  10   3         75.13         76.20         3.28 o                         
   1  10   3          2.55          2.60         1.48 o                         
   2  10   3         24.08         25.01         1.41 o                         
   3  10   3         59.12         52.47         4.21 o                         
   4  10   3         40.76         37.71         3.97 o                         
   5  10   3         48.35         57.80         2.16 o                         
   6  10   3         29.42         33.55         1.14 o                         
   7  10   3          0.10         -1.99         1.99 o                         
   1  11   3          9.39          3.22         1.65 o                         
   2  11   3          0.16         -0.78         1.56 o                         
   3  11   3          4.68          3.13         1.29 o                         
   4  11   3         81.16         82.28         4.13 o                         
   5  11   3         18.44         19.33         1.33 o                         
   0  12   3         55.56         69.82         2.76 o                         
   1  12   3          0.26          2.09         1.95 o                         
   2  12   3        116.84        129.16         2.22 o                         
   3  12   3          7.51          7.33         3.14 o                         
   0   0   4       1821.62       1804.90         3.39 o                         
   1   0   4         55.76         70.23         3.84 o                         
   2   0   4      10047.13       9560.89       114.68 o                         
   3   0   4       9438.00       9085.01        40.51 o                         
   4   0   4        370.08        351.49         1.48 o                         
   5   0   4        888.79        876.93         2.46 o                         
   6   0   4         10.83         20.67         1.10 o                         
   7   0   4        335.02        283.93         2.06 o                         
   8   0   4        359.97        330.48         1.81 o                         
   9   0   4         70.93         95.91         2.55 o                         
  10   0   4         31.22         32.52         1.82 o                         
  11   0   4          8.66          9.43         1.99 o                         
  12   0   4          4.34          1.12         1.34 o                         
  13   0   4         25.24          8.41         0.85 o                         
   1   1   4       1034.90       1017.13        12.79 o                         
   2   1   4       4892.89       4967.49        46.05 o                         
   3   1   4       3327.71       3722.00         9.97 o                         
   4   1   4         27.39         24.32         0.76 o                         
   5   1   4         11.49         10.59         0.44 o                         
   6   1   4         31.14         20.17         0.40 o                         
   7   1   4        427.09        389.42         9.09 o                         
   8   1   4        316.74        295.18         4.40 o                         
   9   1   4          2.43          2.43         0.65 o                         
  10   1   4         28.05         28.44         0.78 o                         
  11   1   4        448.27        444.68        17.86 o                         
  12   1   4          0.74          3.65         2.52 o                         
  13   1   4        106.32         64.44         3.00 o                         
   0   2   4       6092.55       5959.30       366.19 o                         
   1   2   4        172.22        216.76         3.96 o                         
   2   2   4         21.17         21.68         0.70 o                         
   3   2   4        860.29        960.80         8.61 o                         
   4   2   4        148.35        149.51         1.37 o                         
   5   2   4        490.87        495.33         3.99 o                         
   6   2   4          0.20          2.87         0.38 o                         
   7   2   4         97.42         89.21         1.95 o                         
   8   2   4         14.70         13.29         0.30 o                         
   9   2   4         59.24         70.78         4.83 o                         
  10   2   4          9.88         12.45         1.16 o                         
  11   2   4         14.37         14.49         1.24 o                         
  12   2   4          0.12          0.59         2.56 o                         
   1   3   4        208.13        239.47         1.82 o                         
   2   3   4          6.47          7.72         0.34 o                         
   3   3   4        217.43        196.18         4.40 o                         
   4   3   4        231.15        263.93         2.16 o                         
   5   3   4        503.08        492.93         1.64 o                         
   6   3   4         19.87         21.16         1.27 o                         
   7   3   4         15.68         14.11         2.74 o                         
   8   3   4          5.11          5.37         0.99 o                         
   9   3   4        461.46        476.16         6.90 o                         
  10   3   4         53.64         61.27         1.76 o                         
  11   3   4          0.51          0.92         1.56 o                         
  12   3   4          1.95          2.81         2.81 o                         
   0   4   4          1.48          1.08         0.62 o                         
   1   4   4         86.77        101.55         0.95 o                         
   2   4   4        584.66        626.41         4.60 o                         
   3   4   4         40.43         35.36         1.77 o                         
   4   4   4          0.95          2.32         0.44 o                         
   5   4   4        843.88        794.45         3.24 o                         
   6   4   4         10.71         17.01         1.45 o                         
   7   4   4          0.36          1.12         1.06 o                         
   8   4   4         23.79         25.48         4.21 o                         
   9   4   4        580.71        585.36        33.29 o                         
  10   4   4         15.35         16.50         3.67 o                         
  11   4   4          2.14          1.99         2.42 o                         
  12   4   4          0.01          0.59         1.86 o                         
   1   5   4       2605.79       2691.10        23.48 o                         
   2   5   4        887.36        967.11        10.62 o                         
   3   5   4        169.18        202.48         2.31 o                         
   4   5   4          3.76          4.40         0.53 o                         
   5   5   4        428.58        423.93        22.69 o                         
   6   5   4        158.22        161.63         4.76 o                         
   7   5   4         37.11         36.27         4.73 o                         
   8   5   4         13.26         16.65         5.40 o                         
   9   5   4         97.36         94.06         2.26 o                         
  10   5   4          7.38          7.17         1.40 o                         
  11   5   4         22.08         33.76         2.75 o                         
   0   6   4        772.51        782.30         4.94 o                         
   1   6   4        243.02        237.29         2.02 o                         
   2   6   4         47.24         38.85         2.58 o                         
   3   6   4         48.14         53.79         1.01 o                         
   4   6   4        316.95        311.21         3.76 o                         
   5   6   4         54.42         46.61         0.64 o                         
   6   6   4          4.98          3.31         0.67 o                         
   7   6   4        216.09        213.92         3.59 o                         
   8   6   4          8.30         11.27         1.87 o                         
   9   6   4         14.08         18.50         3.37 o                         
  10   6   4          9.01         11.71         2.58 o                         
  11   6   4          0.29          3.47         3.89 o                         
   1   7   4        607.55        617.52         6.62 o                         
   2   7   4        350.16        336.13         4.33 o                         
   3   7   4          0.29         -0.26         1.11 o                         
   4   7   4         50.69         51.14         1.18 o                         
   5   7   4       1314.66       1269.35        14.24 o                         
   6   7   4        160.46        150.34         1.30 o                         
   7   7   4         28.21         23.84         5.28 o                         
   8   7   4         24.85         21.46         2.26 o                         
   9   7   4        126.19        130.85         5.95 o                         
  10   7   4         13.65         14.41         2.07 o                         
   0   8   4        102.57        103.53         2.71 o                         
   1   8   4         65.68         50.91         1.69 o                         
   2   8   4          5.11          3.87         1.15 o                         
   3   8   4       1064.86       1114.42        11.80 o                         
   4   8   4         31.38         26.84         1.18 o                         
   5   8   4         10.05          8.14         1.20 o                         
   6   8   4        124.59        130.39         1.58 o                         
   7   8   4        395.29        408.88         4.28 o                         
   8   8   4          2.61          6.04         4.02 o                         
   9   8   4        142.83        160.69        10.08 o                         
   1   9   4        120.80         94.89         1.61 o                         
   2   9   4          0.26          0.43         1.22 o                         
   3   9   4        238.41        247.14         4.15 o                         
   4   9   4          1.35          0.96         1.01 o                         
   5   9   4         42.86         40.49         2.06 o                         
   6   9   4         12.69         13.17         0.98 o                         
   7   9   4         39.72         37.29         2.86 o                         
   8   9   4        100.67        108.51         3.95 o                         
   0  10   4         99.16         99.05         2.35 o                         
   1  10   4         64.48         71.47         2.34 o                         
   2  10   4         17.23         17.28         1.11 o                         
   3  10   4         54.66         54.82         1.75 o                         
   4  10   4         45.70         50.54         1.72 o                         
   5  10   4          2.21          1.46         1.52 o                         
   6  10   4        101.26        100.14         1.33 o                         
   7  10   4          6.31          9.57         4.70 o                         
   1  11   4         16.01         17.07         1.60 o                         
   2  11   4          3.46          1.15         1.88 o                         
   3  11   4         61.44         64.25         2.13 o                         
   4  11   4          2.62          0.25         1.55 o                         
   5  11   4          4.18         -0.40         1.10 o                         
   0  12   4         31.57         37.80         2.77 o                         
   1  12   4        166.35        172.03         2.74 o                         
   2  12   4          0.68          3.44         1.79 o                         
   1   1   5       1910.32       1981.90        53.09 o                         
   2   1   5       4474.55       4548.17        46.82 o                         
   3   1   5          1.83          1.24         0.44 o                         
   4   1   5       3159.50       3057.37        56.58 o                         
   5   1   5          0.38          0.42         0.36 o                         
   6   1   5         62.05         65.75         0.65 o                         
   7   1   5        155.68        152.71         1.11 o                         
   8   1   5        245.17        221.40         2.93 o                         
   9   1   5         60.40         53.64         0.71 o                         
  10   1   5        140.45        126.69         1.25 o                         
  11   1   5         31.15         32.33         0.86 o                         
  12   1   5          3.36          3.84         2.45 o                         
   0   2   5        269.26        244.24         8.68 o                         
   1   2   5        854.92        912.91         8.33 o                         
   2   2   5       2166.03       2259.05        18.34 o                         
   3   2   5        124.32        153.97         1.59 o                         
   4   2   5       3494.08       3482.76       100.14 o                         
   5   2   5          8.96          9.03         0.78 o                         
   6   2   5        105.20        102.70         0.99 o                         
   7   2   5        370.38        330.75        32.89 o                         
   8   2   5         34.96         31.07         0.67 o                         
   9   2   5        341.84        321.90         1.43 o                         
  10   2   5        216.48        211.40         4.56 o                         
  11   2   5         53.97         48.11         1.51 o                         
  12   2   5         79.57         85.56         4.07 o                         
   1   3   5         65.78         88.19         0.94 o                         
   2   3   5         81.15         57.97         0.95 o                         
   3   3   5        527.89        530.91         6.57 o                         
   4   3   5        140.31        159.84         1.45 o                         
   5   3   5        141.87        158.61         0.95 o                         
   6   3   5        210.16        184.89         5.66 o                         
   7   3   5         44.25         43.31         1.52 o                         
   8   3   5        132.48        116.89        10.61 o                         
   9   3   5          0.91          1.48         1.20 o                         
  10   3   5        184.69        193.80         2.98 o                         
  11   3   5         20.88         24.59         2.22 o                         
  12   3   5        186.38        183.34        10.86 o                         
   0   4   5          6.98          4.96         0.83 o                         
   1   4   5       2419.18       2489.28        32.97 o                         
   2   4   5         89.10         96.37         1.18 o                         
   3   4   5        710.85        746.55         5.89 o                         
   4   4   5       1633.46       1597.85        29.30 o                         
   5   4   5          0.39          0.08         0.35 o                         
   6   4   5        673.10        670.16         4.64 o                         
   7   4   5        928.86        942.58         4.50 o                         
   8   4   5         94.67         99.70         2.25 o                         
   9   4   5        184.71        190.17         2.60 o                         
  10   4   5        152.70        160.79         2.43 o                         
  11   4   5         13.87         18.46         5.57 o                         
  12   4   5         13.14         15.08         2.65 o                         
   1   5   5          4.67          3.67         0.70 o                         
   2   5   5        113.51        113.84         1.05 o                         
   3   5   5        169.97        179.73         2.13 o                         
   4   5   5       1421.26       1450.74         8.56 o                         
   5   5   5         22.26         13.38         1.87 o                         
   6   5   5         25.34         31.27         1.15 o                         
   7   5   5         12.07         11.60         1.31 o                         
   8   5   5        272.40        274.39         2.82 o                         
   9   5   5         31.96         42.03         1.59 o                         
  10   5   5          1.37          3.09         2.88 o                         
  11   5   5         19.33         16.66         2.09 o                         
   0   6   5        215.33        237.91        15.22 o                         
   1   6   5         81.00         71.67         1.13 o                         
   2   6   5         82.04        103.74         1.55 o                         
   3   6   5          1.57          3.66         1.77 o                         
   4   6   5         66.58         66.21         1.08 o                         
   5   6   5        282.55        273.23         3.98 o                         
   6   6   5         37.24         31.79         1.30 o                         
   7   6   5         20.97         15.44         1.61 o                         
   8   6   5        151.28        175.05         2.54 o                         
   9   6   5         11.44         17.37         2.83 o                         
  10   6   5         13.54         13.84         3.71 o                         
  11   6   5          5.46          4.15         2.21 o                         
   1   7   5        138.58        123.17         2.78 o                         
   2   7   5        237.48        222.13         4.53 o                         
   3   7   5         91.60         96.13         2.54 o                         
   4   7   5         41.78         37.96         1.07 o                         
   5   7   5         21.59         18.06         1.84 o                         
   6   7   5        264.87        247.87         8.53 o                         
   7   7   5          0.41         -1.11         1.79 o                         
   8   7   5         14.03         12.81         1.73 o                         
   9   7   5         12.54         12.31         2.62 o                         
  10   7   5          0.51          0.02         2.79 o                         
   0   8   5        717.99        696.60         5.54 o                         
   1   8   5         78.69         63.04         1.42 o                         
   2   8   5        633.37        597.28         7.70 o                         
   3   8   5         64.97         48.62         1.59 o                         
   4   8   5         45.06         40.68         1.47 o                         
   5   8   5         17.27         17.67         1.92 o                         
   6   8   5         92.34        113.22         1.45 o                         
   7   8   5          3.27          5.24         1.71 o                         
   8   8   5         28.85         29.78         4.42 o                         
   9   8   5         42.39         37.13         2.82 o                         
   1   9   5          8.42          6.48         1.73 o                         
   2   9   5         26.64         24.79         1.54 o                         
   3   9   5         20.91         21.71         1.10 o                         
   4   9   5         28.20         28.46         1.07 o                         
   5   9   5         15.32         14.55         1.04 o                         
   6   9   5        110.13        112.23         1.29 o                         
   7   9   5         22.01         29.54         2.11 o                         
   8   9   5         84.01         84.92         3.76 o                         
   0  10   5        495.98        489.30        27.36 o                         
   1  10   5         79.00         89.76         3.98 o                         
   2  10   5         31.01         24.86         1.31 o                         
   3  10   5        124.96        134.29         3.13 o                         
   4  10   5         11.54          8.92         1.15 o                         
   5  10   5          0.02         -1.09         1.09 o                         
   6  10   5         64.77         71.21         1.42 o                         
   7  10   5        117.52        118.04        10.76 o                         
   1  11   5         14.52         19.94         1.67 o                         
   2  11   5          7.10          4.54         1.66 o                         
   3  11   5          0.05         -1.42         1.42 o                         
   4  11   5         24.81         27.41         4.19 o                         
   5  11   5          3.88          1.29         1.14 o                         
   0  12   5        356.03        373.09         4.67 o                         
   1  12   5         23.67         25.22         2.69 o                         
   2  12   5         24.12         28.40         2.27 o                         
   0   0   6       7548.61       7869.72         8.58 o                         
   1   0   6        279.88        349.30         5.22 o                         
   2   0   6      11912.74      11851.85       438.42 o                         
   3   0   6        244.73        168.93         4.48 o                         
   4   0   6        944.61       1089.04        31.67 o                         
   5   0   6        330.41        353.13         2.51 o                         
   6   0   6       1164.45       1245.36        14.37 o                         
   7   0   6          1.19          0.13         1.39 o                         
   8   0   6        137.04        127.16         1.60 o                         
   9   0   6        679.88        653.59        15.82 o                         
  10   0   6          2.67          7.45         0.94 o                         
  11   0   6         88.03         73.72         4.45 o                         
  12   0   6          4.85          4.12         0.67 o                         
   1   1   6       2696.58       3053.13        23.00 o                         
   2   1   6        636.75        662.70         3.67 o                         
   3   1   6        168.21        175.81         1.44 o                         
   4   1   6       2041.51       2274.93        24.45 o                         
   5   1   6          0.49          0.40         0.42 o                         
   6   1   6        250.83        239.16         1.42 o                         
   7   1   6        195.40        180.21         1.98 o                         
   8   1   6        304.46        262.78         1.53 o                         
   9   1   6        369.65        359.08        10.19 o                         
  10   1   6         61.07         64.63         1.30 o                         
  11   1   6         91.05         84.40         2.22 o                         
  12   1   6         75.34         77.17         1.55 o                         
   0   2   6        119.10        104.53         5.47 o                         
   1   2   6       4860.63       4810.79        56.37 o                         
   2   2   6         75.84         89.05         1.50 o                         
   3   2   6       3275.93       3295.43        22.99 o                         
   4   2   6         30.13         31.89         0.60 o                         
   5   2   6          1.16         -0.23         0.39 o                         
   6   2   6        491.71        516.46         7.69 o                         
   7   2   6        184.02        152.27         1.30 o                         
   8   2   6         70.58         76.65         4.39 o                         
   9   2   6         45.26         42.39         0.52 o                         
  10   2   6         69.71         77.67         1.61 o                         
  11   2   6         73.42         70.74         4.99 o                         
  12   2   6          0.38          3.27         1.18 o                         
   1   3   6        456.79        488.78         9.49 o                         
   2   3   6        915.64       1017.25        19.33 o                         
   3   3   6       1278.00       1397.04         5.49 o                         
   4   3   6        251.54        234.37         1.95 o                         
   5   3   6         33.21         31.57         1.48 o                         
   6   3   6        329.61        346.06         1.48 o                         
   7   3   6         24.97         16.89         1.77 o                         
   8   3   6        157.02        159.75         2.78 o                         
   9   3   6         35.42         39.24         1.48 o                         
  10   3   6        325.03        342.00         3.06 o                         
  11   3   6         61.20         67.43         1.75 o                         
  12   3   6         70.97         77.21         3.20 o                         
   0   4   6       1497.12       1590.75        99.28 o                         
   1   4   6        380.58        404.75         3.96 o                         
   2   4   6       1010.56        989.57        15.96 o                         
   3   4   6        661.19        677.87         2.83 o                         
   4   4   6         67.97         81.31         2.59 o                         
   5   4   6        396.44        364.36         2.53 o                         
   6   4   6        113.54        105.28         0.69 o                         
   7   4   6        408.95        394.91         3.95 o                         
   8   4   6          2.86          5.23         2.25 o                         
   9   4   6        204.48        186.11         2.53 o                         
  10   4   6          4.76          4.95         1.52 o                         
  11   4   6         29.30         38.17         7.59 o                         
  12   4   6         37.62         40.46         2.59 o                         
   1   5   6        148.36        157.89         1.51 o                         
   2   5   6        172.77        162.05         1.37 o                         
   3   5   6         34.55         42.57         0.98 o                         
   4   5   6       1552.55       1484.91        13.28 o                         
   5   5   6        745.37        715.46        19.11 o                         
   6   5   6         69.67         80.13         0.63 o                         
   7   5   6        105.04        106.30         4.09 o                         
   8   5   6          6.81          7.92         3.68 o                         
   9   5   6        269.43        286.20        12.09 o                         
  10   5   6        175.37        188.70         2.89 o                         
  11   5   6          3.19          3.83         1.74 o                         
   0   6   6         90.89        104.61         3.11 o                         
   1   6   6         35.47         43.83         1.00 o                         
   2   6   6          4.10          8.20         1.95 o                         
   3   6   6       1230.89       1249.50         7.89 o                         
   4   6   6          0.92          1.88         0.68 o                         
   5   6   6         87.40         90.80         2.24 o                         
   6   6   6          3.96          5.67         0.74 o                         
   7   6   6         30.43         33.69         1.83 o                         
   8   6   6        115.64        122.20         4.67 o                         
   9   6   6          9.94          8.44         2.19 o                         
  10   6   6          0.60          0.37         3.34 o                         
  11   6   6          4.85          2.35         3.16 o                         
   1   7   6        404.33        386.89         2.70 o                         
   2   7   6        136.22        130.87         1.78 o                         
   3   7   6        160.12        167.91        18.53 o                         
   4   7   6        214.10        213.13         1.90 o                         
   5   7   6          3.83          5.66         0.69 o                         
   6   7   6          8.01         11.69         0.94 o                         
   7   7   6          5.44          5.44         3.30 o                         
   8   7   6          0.89          0.89         2.99 o                         
   9   7   6        177.12        177.61        10.41 o                         
  10   7   6         85.03         79.51         6.87 o                         
   0   8   6        479.02        408.31         4.42 o                         
   1   8   6        157.02        164.25         5.80 o                         
   2   8   6         72.33         87.38         1.39 o                         
   3   8   6          0.93         -0.14         1.03 o                         
   4   8   6         51.48         59.91         1.50 o                         
   5   8   6         11.31          8.23         0.80 o                         
   6   8   6         26.74         33.09         1.00 o                         
   7   8   6          0.58          3.46         1.85 o                         
   8   8   6        120.87        106.97         2.77 o                         
   9   8   6         24.88         27.83         4.14 o                         
   1   9   6         24.93         21.20         1.08 o                         
   2   9   6         83.70         80.90         2.36 o                         
   3   9   6          1.46          1.40         0.78 o                         
   4   9   6        110.69        117.07         2.03 o                         
   5   9   6        148.23        159.93         3.34 o                         
   6   9   6        103.85        103.73         2.45 o                         
   7   9   6         10.70         16.10         3.13 o                         
   8   9   6          6.55          9.28         2.67 o                         
   0  10   6        216.45        198.60         6.15 o                         
   1  10   6          0.71         -0.82         1.13 o                         
   2  10   6        105.51        112.73         1.93 o                         
   3  10   6          8.59          8.06         1.49 o                         
   4  10   6          8.08          9.43         1.14 o                         
   5  10   6          8.59          9.15         1.07 o                         
   6  10   6          7.09          8.80         1.84 o                         
   7  10   6        391.47        373.74        19.64 o                         
   1  11   6         81.88         78.81         2.07 o                         
   2  11   6         29.53         33.52         1.58 o                         
   3  11   6          0.13          2.47         1.30 o                         
   4  11   6          7.93          8.22         1.63 o                         
   5  11   6          5.41          5.86         1.83 o                         
   0  12   6         17.36         18.77         2.53 o                         
   1  12   6          0.08         -0.33         1.67 o                         
   2  12   6         77.14         77.70         7.87 o                         
   1   1   7       2497.05       2476.54        33.33 o                         
   2   1   7       4706.81       4957.98        32.36 o                         
   3   1   7        168.14        196.54         2.27 o                         
   4   1   7        850.87        835.76         7.50 o                         
   5   1   7       1441.84       1410.44        13.54 o                         
   6   1   7         37.01         37.72         0.84 o                         
   7   1   7          8.30          4.23         1.48 o                         
   8   1   7         28.66         33.34         1.44 o                         
   9   1   7         89.20         89.68         1.20 o                         
  10   1   7         73.34         68.67         1.18 o                         
  11   1   7         12.15         10.71         0.63 o                         
  12   1   7          8.31          6.38         0.95 o                         
   0   2   7        411.02        331.50        22.89 o                         
   1   2   7       1952.23       1864.60         3.45 o                         
   2   2   7        150.15        152.34         0.86 o                         
   3   2   7         99.56        109.30         1.36 o                         
   4   2   7        319.94        334.60         1.22 o                         
   5   2   7        216.05        218.60         0.99 o                         
   6   2   7        251.17        283.70         6.28 o                         
   7   2   7          3.19          4.54         1.20 o                         
   8   2   7         41.72         36.12         1.68 o                         
   9   2   7         55.61         59.97         0.65 o                         
  10   2   7        345.06        337.07        10.59 o                         
  11   2   7         14.86         18.24         1.41 o                         
  12   2   7        279.19        288.38         9.67 o                         
   1   3   7        428.65        450.30         3.55 o                         
   2   3   7        713.36        802.23         9.70 o                         
   3   3   7       1058.09       1167.41         8.72 o                         
   4   3   7         82.23         76.76         1.46 o                         
   5   3   7        550.11        569.52         5.24 o                         
   6   3   7        537.97        537.66         3.66 o                         
   7   3   7         65.03         46.05         0.61 o                         
   8   3   7        140.58        138.99         6.56 o                         
   9   3   7         66.02         58.46         4.78 o                         
  10   3   7         17.63         17.09         4.92 o                         
  11   3   7         66.63         76.84         2.00 o                         
  12   3   7         22.14         26.27         3.69 o                         
   0   4   7         59.90         69.37         2.58 o                         
   1   4   7        107.61        114.75         2.81 o                         
   2   4   7          9.24         13.11         0.47 o                         
   3   4   7         79.74         83.50         3.14 o                         
   4   4   7         87.28         98.20         0.90 o                         
   5   4   7         12.87         11.46         1.22 o                         
   6   4   7         44.95         31.47         0.63 o                         
   7   4   7        306.08        301.47         9.03 o                         
   8   4   7         30.32         32.28         1.99 o                         
   9   4   7         78.31         67.18         1.91 o                         
  10   4   7         22.15         31.37         1.53 o                         
  11   4   7         67.13         67.61         3.31 o                         
  12   4   7          1.17          1.36         1.76 o                         
   1   5   7          0.04          1.88         0.72 o                         
   2   5   7        328.31        349.96         6.67 o                         
   3   5   7        288.27        317.41         2.87 o                         
   4   5   7        418.11        378.58        10.36 o                         
   5   5   7       1197.66       1120.35         8.50 o                         
   6   5   7         24.24         21.37         1.63 o                         
   7   5   7         28.88         30.59         1.83 o                         
   8   5   7         15.90         18.26         1.40 o                         
   9   5   7          0.10          1.16         1.48 o                         
  10   5   7        159.60        184.38         2.68 o                         
  11   5   7        367.64        379.29        12.27 o                         
   0   6   7          3.09          2.79         0.76 o                         
   1   6   7         17.29         12.08         0.79 o                         
   2   6   7         58.48         57.70         1.83 o                         
   3   6   7        596.23        589.27         3.13 o                         
   4   6   7         16.60         21.98         1.04 o                         
   5   6   7          1.24          0.92         0.58 o                         
   6   6   7         23.96         17.06         0.56 o                         
   7   6   7         83.28         88.80         2.09 o                         
   8   6   7         82.33         82.71         5.14 o                         
   9   6   7         19.36         22.20         2.41 o                         
  10   6   7         38.92         38.31         3.53 o                         
  11   6   7         29.42         22.75         2.14 o                         
   1   7   7        576.26        560.84         4.77 o                         
   2   7   7         71.72         60.49         1.74 o                         
   3   7   7          5.21          4.87         0.94 o                         
   4   7   7         23.06         24.54         0.98 o                         
   5   7   7         11.52         11.92         0.68 o                         
   6   7   7          0.01          1.30         0.54 o                         
   7   7   7          0.19         -1.16         1.85 o                         
   8   7   7          0.00         -0.35         2.26 o                         
   9   7   7         69.47         71.89         2.74 o                         
  10   7   7          4.61          1.87         2.35 o                         
   0   8   7          5.51          4.78         1.56 o                         
   1   8   7        460.73        425.80         3.05 o                         
   2   8   7          0.18          0.28         0.89 o                         
   3   8   7         21.22         21.00         0.98 o                         
   4   8   7         23.24         25.88         0.92 o                         
   5   8   7        314.49        319.37         2.54 o                         
   6   8   7         16.37         19.35         1.25 o                         
   7   8   7         59.35         49.73         5.23 o                         
   8   8   7         58.70         62.79         2.76 o                         
   9   8   7         17.20         18.97         4.01 o                         
   1   9   7         16.76         18.63         1.15 o                         
   2   9   7          0.20         -0.13         0.95 o                         
   3   9   7        109.65        102.81         4.02 o                         
   4   9   7         16.85         20.44         1.10 o                         
   5   9   7        429.87        443.38         3.41 o                         
   6   9   7          0.11         -0.08         0.96 o                         
   7   9   7          9.99          7.76         1.04 o                         
   8   9   7         11.28          9.25         2.99 o                         
   0  10   7          9.07          3.81         1.56 o                         
   1  10   7        102.38        111.91         2.61 o                         
   2  10   7          3.86          2.34         1.23 o                         
   3  10   7          8.12          8.10         1.30 o                         
   4  10   7          7.07         13.73         1.13 o                         
   5  10   7         33.43         29.56         1.85 o                         
   6  10   7         11.97         10.88         1.77 o                         
   7  10   7        105.12         82.93         2.30 o                         
   1  11   7         86.08         90.45         2.35 o                         
   2  11   7        154.70        167.16         2.29 o                         
   3  11   7         14.97         19.11         1.49 o                         
   4  11   7         58.38         61.23         1.73 o                         
   5  11   7          1.67          2.61         1.38 o                         
   0  12   7          1.31          0.03         1.99 o                         
   1  12   7         27.61         25.46         1.88 o                         
   0   0   8      16617.07      16960.37        14.48 o                         
   1   0   8        219.78        192.38         1.62 o                         
   2   0   8        209.75        208.56        10.34 o                         
   3   0   8        226.43        232.73         1.83 o                         
   4   0   8       3908.84       3771.65        96.49 o                         
   5   0   8        437.78        491.90         8.54 o                         
   6   0   8       1508.64       1438.47         3.80 o                         
   7   0   8          1.27          0.63         2.46 o                         
   8   0   8          3.86          0.18         2.47 o                         
   9   0   8          0.04          2.10         0.93 o                         
  10   0   8         51.31         49.72         3.86 o                         
  11   0   8          5.45          7.14         0.87 o                         
  12   0   8         59.66         40.17         1.79 o                         
   1   1   8       1726.75       1793.27        10.39 o                         
   2   1   8       3136.86       3613.46        18.46 o                         
   3   1   8        580.27        582.74         4.01 o                         
   4   1   8       1150.35       1216.67        11.18 o                         
   5   1   8        497.42        546.76        12.77 o                         
   6   1   8        126.17        138.97         1.67 o                         
   7   1   8         75.46         88.72         1.76 o                         
   8   1   8        773.95        726.97         7.29 o                         
   9   1   8        208.02        195.62         2.45 o                         
  10   1   8          1.62          2.79         0.72 o                         
  11   1   8         19.88         22.95         0.88 o                         
  12   1   8         24.62         16.61         2.18 o                         
   0   2   8        441.14        415.65         5.75 o                         
   1   2   8         36.97         37.24         1.07 o                         
   2   2   8       1051.70       1057.26         7.78 o                         
   3   2   8        176.72        188.29         2.11 o                         
   4   2   8       1743.06       1750.78        18.71 o                         
   5   2   8        131.87        139.47         1.21 o                         
   6   2   8        349.12        389.04         5.18 o                         
   7   2   8         60.02         59.70         0.90 o                         
   8   2   8         98.73         94.22         1.10 o                         
   9   2   8         24.91         28.53         2.54 o                         
  10   2   8         11.43          9.60         0.49 o                         
  11   2   8          9.33         10.85         2.03 o                         
  12   2   8         41.42         52.07         1.93 o                         
   1   3   8         54.09         69.75         0.79 o                         
   2   3   8         50.55         76.06         2.35 o                         
   3   3   8          5.84          7.18         1.01 o                         
   4   3   8        426.40        442.87         2.91 o                         
   5   3   8        140.25        142.11         5.23 o                         
   6   3   8        492.25        442.13         3.57 o                         
   7   3   8         89.71         74.88         0.99 o                         
   8   3   8         77.86         67.33         0.72 o                         
   9   3   8         24.12         17.96         0.62 o                         
  10   3   8         44.59         44.92         2.66 o                         
  11   3   8          0.09          0.23         1.91 o                         
  12   3   8         56.19         66.51         2.06 o                         
   0   4   8       1434.91       1447.09       133.97 o                         
   1   4   8        104.75        107.45         3.28 o                         
   2   4   8        945.08       1033.77        18.27 o                         
   3   4   8        108.28        108.38         3.53 o                         
   4   4   8          4.12          4.89         0.66 o                         
   5   4   8        229.00        217.35         2.54 o                         
   6   4   8        140.40        140.00         4.33 o                         
   7   4   8        155.07        157.83         0.96 o                         
   8   4   8         45.58         51.50         3.85 o                         
   9   4   8         89.36         84.48         2.04 o                         
  10   4   8         84.21         99.47         8.44 o                         
  11   4   8          8.92         14.92         9.51 o                         
   1   5   8        106.23         94.19         1.50 o                         
   2   5   8          8.82         11.57         2.03 o                         
   3   5   8        227.41        211.42         2.06 o                         
   4   5   8          5.11          6.08         1.37 o                         
   5   5   8         50.92         50.22         1.86 o                         
   6   5   8         11.54          9.08         0.59 o                         
   7   5   8         37.31         31.65         0.67 o                         
   8   5   8          4.55          3.07         2.10 o                         
   9   5   8          0.18         -1.13         1.47 o                         
  10   5   8         34.48         34.99         3.41 o                         
  11   5   8         43.00         48.65         2.07 o                         
   0   6   8        448.61        432.60        14.85 o                         
   1   6   8          0.22         -0.92         1.69 o                         
   2   6   8        160.71        161.79         2.02 o                         
   3   6   8        136.16        128.88         1.95 o                         
   4   6   8         20.78         20.80         2.36 o                         
   5   6   8        462.87        416.25        12.94 o                         
   6   6   8          0.02          2.28         2.39 o                         
   7   6   8          3.78          3.80         0.37 o                         
   8   6   8        243.93        240.16        16.31 o                         
   9   6   8         49.20         60.29         3.79 o                         
  10   6   8         15.57         16.91         2.46 o                         
   1   7   8       1006.68        940.28        28.31 o                         
   2   7   8         36.49         41.07         1.07 o                         
   3   7   8         73.07         75.83         3.00 o                         
   4   7   8         75.44         70.59         1.18 o                         
   5   7   8        219.19        242.54         6.59 o                         
   6   7   8         46.27         43.37         0.96 o                         
   7   7   8        298.79        294.20         1.69 o                         
   8   7   8        110.10         97.09         2.67 o                         
   9   7   8         15.53         17.88         2.58 o                         
  10   7   8         32.99         28.23         2.13 o                         
   0   8   8          0.29          2.95         1.21 o                         
   1   8   8          2.55          3.40         1.17 o                         
   2   8   8         46.64         38.91         1.48 o                         
   3   8   8         15.97         13.29         2.07 o                         
   4   8   8         14.43         20.52         1.88 o                         
   5   8   8          6.64          6.32         0.90 o                         
   6   8   8         18.61         20.13         1.31 o                         
   7   8   8         29.48         27.38         0.93 o                         
   8   8   8         55.69         50.56         5.78 o                         
   9   8   8          3.56          5.08         2.03 o                         
   1   9   8         61.47         57.26         1.79 o                         
   2   9   8         29.81         29.40         1.14 o                         
   3   9   8        213.45        206.05         3.48 o                         
   4   9   8          2.44          1.89         0.95 o                         
   5   9   8          4.06          3.78         1.00 o                         
   6   9   8          7.10          7.62         1.51 o                         
   7   9   8         81.10         76.71         0.83 o                         
   8   9   8         41.96         45.73         3.84 o                         
   0  10   8         45.56         44.16         4.56 o                         
   1  10   8          0.73          6.72         1.82 o                         
   2  10   8         13.24         14.76         2.14 o                         
   3  10   8          0.88         -0.44         1.33 o                         
   4  10   8         96.28        105.24         2.10 o                         
   5  10   8         59.12         65.26         2.85 o                         
   6  10   8          7.82          9.08         1.06 o                         
   7  10   8         17.75         12.48         3.78 o                         
   1  11   8         16.68         16.88         1.96 o                         
   2  11   8         23.21         29.74         2.02 o                         
   3  11   8         60.26         65.58         2.37 o                         
   4  11   8          7.25          3.86         1.38 o                         
   5  11   8          2.32         -1.50         3.30 o                         
   1   1   9        844.00        846.38        10.69 o                         
   2   1   9          3.06          2.88         0.53 o                         
   3   1   9          8.96          9.85         0.54 o                         
   4   1   9         68.73         63.99         0.73 o                         
   5   1   9         39.17         33.62         0.85 o                         
   6   1   9        271.42        254.62         4.51 o                         
   7   1   9          2.56          3.99         0.93 o                         
   8   1   9        361.30        347.58         2.75 o                         
   9   1   9         94.90         92.47         1.87 o                         
  10   1   9         25.23         27.95         2.82 o                         
  11   1   9         37.83         34.77         1.23 o                         
  12   1   9         79.89         67.74         1.92 o                         
   0   2   9         51.72         62.50         5.95 o                         
   1   2   9        349.02        383.36         3.18 o                         
   2   2   9        437.43        459.18         4.67 o                         
   3   2   9        162.58        174.40         2.02 o                         
   4   2   9       1129.83       1226.33        32.43 o                         
   5   2   9        143.01        125.03         4.63 o                         
   6   2   9       1316.92       1342.47         3.78 o                         
   7   2   9        115.89        136.95         1.45 o                         
   8   2   9         73.07         60.66         1.06 o                         
   9   2   9         10.80         12.84         1.18 o                         
  10   2   9         68.51         72.34         3.98 o                         
  11   2   9          0.39          0.44         0.38 o                         
  12   2   9          9.85         10.04         3.07 o                         
   1   3   9       1165.57       1264.27        10.82 o                         
   2   3   9       1219.36       1288.03        14.26 o                         
   3   3   9        112.31        125.00         1.36 o                         
   4   3   9        215.34        215.79         1.34 o                         
   5   3   9       1088.68       1107.76         9.06 o                         
   6   3   9         66.04         73.76         1.01 o                         
   7   3   9        160.52        160.63         2.79 o                         
   8   3   9        325.31        324.49         1.67 o                         
   9   3   9        549.89        561.78        26.26 o                         
  10   3   9          0.72          1.54         1.32 o                         
  11   3   9         57.52         55.10         4.72 o                         
  12   3   9        373.74        380.84        17.34 o                         
   0   4   9        319.52        294.47        17.89 o                         
   1   4   9        434.36        439.72         6.14 o                         
   2   4   9         40.39         31.91         0.78 o                         
   3   4   9        110.24        126.66         4.61 o                         
   4   4   9          8.33          8.87         0.50 o                         
   5   4   9         22.14         12.99         0.81 o                         
   6   4   9        267.73        249.86         2.43 o                         
   7   4   9        371.66        324.78         4.47 o                         
   8   4   9          1.49          0.86         0.42 o                         
   9   4   9          4.92         10.26         2.01 o                         
  10   4   9        100.80        118.84         5.02 o                         
  11   4   9         41.17         50.86         2.23 o                         
   1   5   9        187.80        190.82         1.72 o                         
   2   5   9        351.75        331.74         2.47 o                         
   3   5   9          0.61          1.26         0.60 o                         
   4   5   9          1.97          1.18         1.00 o                         
   5   5   9          3.63          9.23         0.53 o                         
   6   5   9        137.83        138.10         1.41 o                         
   7   5   9        264.38        241.68         8.89 o                         
   8   5   9         65.37         65.95         2.56 o                         
   9   5   9          6.88          9.74         4.11 o                         
  10   5   9         38.09         44.08         6.18 o                         
  11   5   9         59.45         65.92         3.38 o                         
   0   6   9       1087.66       1095.66        34.39 o                         
   1   6   9        214.50        231.72         2.44 o                         
   2   6   9         81.01         75.99         1.12 o                         
   3   6   9       1184.56       1157.69        15.74 o                         
   4   6   9         54.77         53.04         1.61 o                         
   5   6   9          4.32          4.86         0.91 o                         
   6   6   9         61.23         62.82         1.48 o                         
   7   6   9          9.97         11.63         2.73 o                         
   8   6   9          4.62          3.05         1.68 o                         
   9   6   9        160.54        152.17         4.70 o                         
  10   6   9         25.95         28.36         3.08 o                         
   1   7   9         99.92        106.64         1.52 o                         
   2   7   9        286.82        278.95         7.54 o                         
   3   7   9          4.25          3.93         0.74 o                         
   4   7   9          2.03          0.55         1.02 o                         
   5   7   9        210.10        210.03         1.76 o                         
   6   7   9        101.93         91.15         2.25 o                         
   7   7   9          3.23          3.10         0.85 o                         
   8   7   9          0.01         -1.32         1.67 o                         
   9   7   9          0.29          0.21         2.18 o                         
  10   7   9          1.57          3.85         2.19 o                         
   0   8   9         64.68         54.85         1.51 o                         
   1   8   9         50.85         49.26         2.04 o                         
   2   8   9         12.39         10.26         1.24 o                         
   3   8   9         32.39         25.83         1.17 o                         
   4   8   9          6.49         10.44         1.05 o                         
   5   8   9        111.75        117.94         1.77 o                         
   6   8   9        138.92        142.49         2.54 o                         
   7   8   9         21.05         23.74         0.82 o                         
   8   8   9        226.60        239.06        10.05 o                         
   9   8   9          7.38          6.66         2.19 o                         
   1   9   9         23.53         19.84         2.54 o                         
   2   9   9          8.02          6.51         1.07 o                         
   3   9   9          6.93          6.16         1.14 o                         
   4   9   9          1.23          0.01         2.39 o                         
   5   9   9         29.59         28.94         2.24 o                         
   6   9   9          2.40          1.71         1.33 o                         
   7   9   9          0.08         -0.12         0.71 o                         
   8   9   9         25.39         28.87         2.55 o                         
   0  10   9         21.97         23.26         3.70 o                         
   1  10   9         26.25         31.79         1.25 o                         
   2  10   9         29.81         26.42         3.52 o                         
   3  10   9          0.12          2.41         1.53 o                         
   4  10   9         32.17         27.99         1.22 o                         
   5  10   9          6.87         10.40         1.72 o                         
   6  10   9         14.72         14.96         1.16 o                         
   1  11   9         24.00         23.95         1.68 o                         
   2  11   9         11.66         10.84         1.59 o                         
   3  11   9         69.08         70.64         1.97 o                         
   4  11   9         19.14         14.82         1.49 o                         
   0   0  10       6423.51       6171.31         9.64 o                         
   1   0  10         34.39         24.16         1.22 o                         
   2   0  10         95.25        112.63         6.24 o                         
   3   0  10       3446.91       3561.95        35.42 o                         
   4   0  10        906.84        973.60         5.25 o                         
   5   0  10         68.24         80.18         1.48 o                         
   6   0  10         34.97         47.38         0.97 o                         
   7   0  10        575.42        558.87         9.26 o                         
   8   0  10          8.06          8.81         2.17 o                         
   9   0  10          0.05         -1.01         1.60 o                         
  10   0  10          0.01          2.08         1.12 o                         
  11   0  10          9.16         13.04         1.03 o                         
  12   0  10          0.17          6.65         1.75 o                         
   1   1  10        235.33        265.59         3.75 o                         
   2   1  10          2.94          4.71         0.60 o                         
   3   1  10        663.62        764.54        22.23 o                         
   4   1  10        670.04        757.45        16.08 o                         
   5   1  10        919.43        939.51         8.29 o                         
   6   1  10        142.49        115.56         1.52 o                         
   7   1  10        437.62        438.60        10.62 o                         
   8   1  10        268.87        247.61         1.70 o                         
   9   1  10          2.38          2.26         0.76 o                         
  10   1  10          1.07         -0.65         0.65 o                         
  11   1  10        115.83        122.24         1.39 o                         
  12   1  10         20.78         21.70         1.53 o                         
   0   2  10       1306.57       1362.29       127.47 o                         
   1   2  10        626.75        688.06         4.01 o                         
   2   2  10       2129.80       2131.13        27.02 o                         
   3   2  10         45.40         55.64         0.87 o                         
   4   2  10        252.21        282.99         3.03 o                         
   5   2  10        130.92        152.51         3.18 o                         
   6   2  10        168.34        186.17         2.01 o                         
   7   2  10          1.67          2.20         0.70 o                         
   8   2  10         54.69         56.93         0.85 o                         
   9   2  10         12.15         12.33         0.95 o                         
  10   2  10         33.77         38.88         1.56 o                         
  11   2  10          1.21          1.29         0.68 o                         
  12   2  10         35.46         30.96         1.59 o                         
   1   3  10        487.50        602.62        11.28 o                         
   2   3  10        417.36        387.05         1.82 o                         
   3   3  10        180.84        168.08         6.01 o                         
   4   3  10          1.43          0.95         0.71 o                         
   5   3  10        292.76        317.99         6.25 o                         
   6   3  10       1219.97       1204.30         3.18 o                         
   7   3  10         96.49        116.16         3.89 o                         
   8   3  10        424.99        439.79         2.42 o                         
   9   3  10         31.34         36.44         0.75 o                         
  10   3  10          0.39          0.71         0.61 o                         
  11   3  10         55.22         62.01         4.08 o                         
  12   3  10         42.36         42.10         1.90 o                         
   0   4  10       1782.15       1778.13        16.16 o                         
   1   4  10        289.66        259.10         3.97 o                         
   2   4  10         47.24         58.23         0.94 o                         
   3   4  10         85.49         84.68         3.46 o                         
   4   4  10          1.67          0.64         0.68 o                         
   5   4  10         29.44         34.16         0.83 o                         
   6   4  10         65.56         66.00         2.73 o                         
   7   4  10         48.79         47.70         2.31 o                         
   8   4  10         44.26         43.60         2.59 o                         
   9   4  10          8.16          7.87         0.54 o                         
  10   4  10          8.08         13.18         3.68 o                         
  11   4  10          1.95          1.71         3.57 o                         
   1   5  10         16.66          9.14         0.89 o                         
   2   5  10        592.77        611.18         7.01 o                         
   3   5  10        355.03        356.65         2.69 o                         
   4   5  10        144.51        129.70         3.92 o                         
   5   5  10         56.36         60.89         2.39 o                         
   6   5  10        184.71        185.78         1.58 o                         
   7   5  10         12.29          9.74         0.67 o                         
   8   5  10        115.49        126.37         2.02 o                         
   9   5  10         12.45         15.85         2.47 o                         
  10   5  10          7.02          7.06         4.80 o                         
  11   5  10         48.65         46.17         2.19 o                         
   0   6  10       1097.72       1042.90        41.49 o                         
   1   6  10        329.45        303.98         3.81 o                         
   2   6  10       1471.43       1450.60         9.39 o                         
   3   6  10          5.05          7.94         1.09 o                         
   4   6  10          2.68          2.46         1.03 o                         
   5   6  10         56.34         75.55         2.16 o                         
   6   6  10        194.82        194.30         4.19 o                         
   7   6  10         23.85         21.28         0.70 o                         
   8   6  10          0.00          4.84         2.41 o                         
   9   6  10          0.00         -1.62         1.62 o                         
  10   6  10          0.59         -2.24         2.24 o                         
   1   7  10          4.70          1.73         1.07 o                         
   2   7  10        438.89        432.48         8.57 o                         
   3   7  10        120.28        120.96         4.63 o                         
   4   7  10        317.03        291.71         4.17 o                         
   5   7  10         50.26         54.82         3.26 o                         
   6   7  10         32.97         31.29         1.04 o                         
   7   7  10          0.39          1.23         0.57 o                         
   8   7  10         60.36         54.92         2.43 o                         
   9   7  10         44.72         44.53         2.31 o                         
   0   8  10        316.95        304.13        10.34 o                         
   1   8  10        224.71        213.80         2.25 o                         
   2   8  10        141.08        135.22         1.99 o                         
   3   8  10         53.78         42.19         1.77 o                         
   4   8  10        134.75        132.06         1.77 o                         
   5   8  10          0.20          0.89         1.38 o                         
   6   8  10         44.97         49.28         1.60 o                         
   7   8  10          1.47          0.54         0.58 o                         
   8   8  10         20.67         25.96         2.03 o                         
   9   8  10         75.83         64.47         2.98 o                         
   1   9  10         16.52         18.80         1.68 o                         
   2   9  10        134.45        122.15         4.67 o                         
   3   9  10          1.26          4.73         1.76 o                         
   4   9  10        271.94        247.23         3.04 o                         
   5   9  10          3.77          1.13         1.54 o                         
   6   9  10         32.36         20.78         2.29 o                         
   7   9  10         70.07         71.07         2.12 o                         
   0  10  10          7.67          9.34         1.62 o                         
   1  10  10          1.18          1.21         1.32 o                         
   2  10  10         81.89         81.13         2.28 o                         
   3  10  10         16.72         15.67         2.70 o                         
   4  10  10        215.31        206.16         2.92 o                         
   5  10  10         66.04         68.80         1.71 o                         
   6  10  10         41.77         49.98         2.05 o                         
   1  11  10          4.14          2.69         1.37 o                         
   2  11  10         43.17         46.20         2.32 o                         
   3  11  10         10.33         15.11         1.51 o                         
   4  11  10         29.89         30.56         2.88 o                         
   1   1  11        896.11        846.76         4.17 o                         
   2   1  11        738.99        772.83         4.59 o                         
   3   1  11        238.33        250.95         2.92 o                         
   4   1  11        140.99        134.25         1.10 o                         
   5   1  11        776.37        805.18         8.71 o                         
   6   1  11         71.85         77.28         1.00 o                         
   7   1  11          8.10         12.84         0.55 o                         
   8   1  11         24.49         22.43         0.71 o                         
   9   1  11         31.17         33.43         0.98 o                         
  10   1  11          3.22          2.80         0.87 o                         
  11   1  11         32.57         37.23         1.55 o                         
  12   1  11         18.69         18.04         1.79 o                         
   0   2  11        260.89        330.98         1.86 o                         
   1   2  11       1107.24       1171.48        10.33 o                         
   2   2  11         47.92         39.96         0.76 o                         
   3   2  11         14.61         14.70         0.54 o                         
   4   2  11        780.56        734.88        14.94 o                         
   5   2  11        729.27        632.96         3.68 o                         
   6   2  11       1019.56        993.60        28.21 o                         
   7   2  11        907.00        869.57        16.31 o                         
   8   2  11        141.71        139.78         2.90 o                         
   9   2  11        164.61        155.42         3.34 o                         
  10   2  11         75.40         66.07         2.14 o                         
  11   2  11         56.74         53.67         1.49 o                         
  12   2  11          1.44          3.53         1.58 o                         
   1   3  11        153.30        163.29         2.45 o                         
   2   3  11        429.14        493.88         8.99 o                         
   3   3  11          0.75          1.71         0.53 o                         
   4   3  11        127.20        121.29         1.49 o                         
   5   3  11       1274.07       1306.28         8.82 o                         
   6   3  11         15.48         27.81         0.87 o                         
   7   3  11         39.61         32.17         0.76 o                         
   8   3  11         51.76         48.20         2.96 o                         
   9   3  11          6.40          5.50         1.36 o                         
  10   3  11         26.75         30.94         1.59 o                         
  11   3  11        232.27        241.44        24.60 o                         
   0   4  11         50.64         82.63         8.40 o                         
   1   4  11        403.18        405.35        11.83 o                         
   2   4  11         30.17         29.37         0.96 o                         
   3   4  11        223.87        207.51         1.51 o                         
   4   4  11        373.95        347.40         4.64 o                         
   5   4  11        143.29        184.53         2.24 o                         
   6   4  11          8.60          5.72         0.58 o                         
   7   4  11         19.67         16.58         0.92 o                         
   8   4  11          4.28          3.20         1.44 o                         
   9   4  11         23.74         25.80         0.81 o                         
  10   4  11         12.64         15.10         2.20 o                         
  11   4  11         72.79         69.58         3.91 o                         
   1   5  11        492.08        485.44         5.18 o                         
   2   5  11          1.76         -0.37         0.88 o                         
   3   5  11        303.55        326.39         3.37 o                         
   4   5  11        121.41        108.36         1.37 o                         
   5   5  11          5.28          7.67         2.11 o                         
   6   5  11         10.58          9.13         0.67 o                         
   7   5  11          5.84          4.19         0.85 o                         
   8   5  11        172.18        206.86         2.70 o                         
   9   5  11         88.73         88.34         2.72 o                         
  10   5  11         26.70         26.83         5.53 o                         
  11   5  11          0.87          2.87         3.61 o                         
   0   6  11       1722.85       1668.78        66.72 o                         
   1   6  11        539.82        516.68        13.78 o                         
   2   6  11          0.06          0.54         0.70 o                         
   3   6  11       1477.23       1355.58         4.47 o                         
   4   6  11         63.12         59.86         1.23 o                         
   5   6  11         44.19         36.56         1.20 o                         
   6   6  11         87.42         88.24         1.77 o                         
   7   6  11         35.94         48.31         1.13 o                         
   8   6  11         49.09         45.61         0.89 o                         
   9   6  11         11.88         13.73         2.53 o                         
  10   6  11         35.95         36.35         3.92 o                         
   1   7  11          0.01         -1.14         1.14 o                         
   2   7  11         25.98         35.36         1.04 o                         
   3   7  11          9.67          8.12         0.78 o                         
   4   7  11         49.71         38.81         1.21 o                         
   5   7  11        199.15        189.50         8.78 o                         
   6   7  11         15.63         13.58         1.10 o                         
   7   7  11          0.17          0.13         0.73 o                         
   8   7  11         41.26         42.19         2.60 o                         
   9   7  11         53.29         47.95         8.41 o                         
   0   8  11        169.78        189.87        13.98 o                         
   1   8  11          7.76          7.24         1.38 o                         
   2   8  11        340.70        346.46         3.35 o                         
   3   8  11        195.39        185.13         5.07 o                         
   4   8  11         60.43         64.63         4.36 o                         
   5   8  11          1.66          4.79         1.04 o                         
   6   8  11          4.44          3.59         0.92 o                         
   7   8  11         39.21         41.44         1.13 o                         
   8   8  11         14.95         16.46         2.39 o                         
   1   9  11         23.17         21.88         1.81 o                         
   2   9  11         21.73         20.60         2.84 o                         
   3   9  11         68.10         66.94         1.74 o                         
   4   9  11          1.90         -0.30         1.29 o                         
   5   9  11          0.31         -0.02         1.12 o                         
   6   9  11         64.60         64.95         2.05 o                         
   7   9  11         38.97         33.95         0.97 o                         
   0  10  11          2.29          1.06         2.45 o                         
   1  10  11          1.22          2.93         2.57 o                         
   2  10  11          4.61          6.11         1.72 o                         
   3  10  11         73.15         68.76         1.65 o                         
   4  10  11          7.45          9.82         1.67 o                         
   5  10  11          0.30          2.41         1.28 o                         
   6  10  11          0.26         -0.84         1.66 o                         
   1  11  11          7.65         10.63         1.44 o                         
   2  11  11          0.01          0.66         1.44 o                         
   3  11  11          0.89          0.59         1.59 o                         
   0   0  12        590.11        544.60         3.28 o                         
   1   0  12         23.80         30.03         1.30 o                         
   2   0  12         42.47         39.03         2.63 o                         
   3   0  12        293.35        260.67         2.55 o                         
   4   0  12       1068.33       1177.13        10.60 o                         
   5   0  12        287.31        285.06        14.54 o                         
   6   0  12        776.63        769.73        18.08 o                         
   7   0  12       1480.03       1359.83        21.64 o                         
   8   0  12        123.47        124.42         1.99 o                         
   9   0  12         31.41         42.26         3.18 o                         
  10   0  12         72.18         72.97         3.04 o                         
  12   0  12         39.19         28.55         4.29 o                         
   1   1  12          5.57          5.25         0.63 o                         
   2   1  12        520.78        507.06         2.62 o                         
   3   1  12        104.01        115.36         1.00 o                         
   4   1  12       1654.54       1809.67        17.49 o                         
   5   1  12        379.68        398.93        11.12 o                         
   6   1  12        349.10        312.67         2.07 o                         
   7   1  12         16.15         13.67         1.64 o                         
   8   1  12         15.89         14.99         1.14 o                         
   9   1  12          0.50          0.78         1.21 o                         
  10   1  12         20.66         20.21         0.98 o                         
  11   1  12         25.72         28.42         3.64 o                         
  12   1  12         80.35         77.18         2.58 o                         
   0   2  12        960.01       1050.70        15.85 o                         
   1   2  12        236.68        231.94         2.80 o                         
   2   2  12          5.21          6.29         0.50 o                         
   3   2  12         97.49        105.87         2.74 o                         
   4   2  12          8.88          2.25         0.51 o                         
   5   2  12        946.07        987.49         4.75 o                         
   6   2  12          4.20          9.23         1.21 o                         
   7   2  12        206.42        191.75         1.45 o                         
   8   2  12         55.17         66.25         1.26 o                         
   9   2  12          0.31          0.74         0.81 o                         
  10   2  12          0.95          2.70         0.99 o                         
  11   2  12          3.63          2.87         0.79 o                         
   1   3  12        398.30        429.79        10.43 o                         
   2   3  12         61.61         62.73         1.04 o                         
   3   3  12        134.12        131.49         3.95 o                         
   4   3  12        269.23        295.52         5.93 o                         
   5   3  12        551.32        490.52         8.14 o                         
   6   3  12          1.03          1.84         0.56 o                         
   7   3  12          0.22         -0.26         0.73 o                         
   8   3  12         30.40         27.69         0.86 o                         
   9   3  12        300.44        302.74         2.49 o                         
  10   3  12          0.12          1.05         1.16 o                         
  11   3  12         43.93         31.85         2.29 o                         
   0   4  12        166.63        195.81         5.48 o                         
   1   4  12         17.79         15.33         1.14 o                         
   2   4  12        176.77        142.87         1.53 o                         
   3   4  12          0.88          0.60         0.60 o                         
   4   4  12          8.50          3.93         0.64 o                         
   5   4  12          9.45         16.00         1.05 o                         
   6   4  12        104.40        110.37         1.26 o                         
   7   4  12         74.13         69.21         1.63 o                         
   8   4  12         92.40        102.40         3.90 o                         
   9   4  12         82.38         82.51         1.07 o                         
  10   4  12          3.34          3.51         0.58 o                         
  11   4  12          3.13          3.02         2.52 o                         
   1   5  12        517.75        550.36         5.51 o                         
   2   5  12        481.30        473.34        11.46 o                         
   3   5  12        847.24        869.42        11.27 o                         
   4   5  12        205.79        205.55         2.31 o                         
   5   5  12         49.28         55.17         1.21 o                         
   6   5  12         11.18         17.28         0.74 o                         
   7   5  12         14.98         12.53         2.40 o                         
   8   5  12          3.36          4.99         1.73 o                         
   9   5  12          2.39          2.88         2.78 o                         
  10   5  12          4.23          2.62         2.56 o                         
   0   6  12         53.96         51.87         2.58 o                         
   1   6  12        291.75        272.55         2.01 o                         
   2   6  12        445.39        443.19         2.51 o                         
   3   6  12        203.37        199.22         5.44 o                         
   4   6  12         60.08         66.03         1.24 o                         
   5   6  12        263.54        258.32         2.54 o                         
   6   6  12          0.82          2.93         0.82 o                         
   7   6  12          2.70          3.13         0.89 o                         
   8   6  12         41.57         47.89         1.10 o                         
   9   6  12          0.35         -2.39         2.39 o                         
  10   6  12        190.92        189.55         9.69 o                         
   1   7  12       1152.06       1116.82        14.86 o                         
   2   7  12        201.46        199.25         1.95 o                         
   3   7  12         51.11         50.58         1.72 o                         
   4   7  12        219.72        209.05         3.81 o                         
   5   7  12        375.78        397.26         7.76 o                         
   6   7  12          4.50          4.36         0.86 o                         
   7   7  12         14.41         15.27         0.92 o                         
   8   7  12         11.19          9.72         1.31 o                         
   9   7  12         88.25         83.53         2.72 o                         
   0   8  12         24.02         30.22         1.55 o                         
   1   8  12        196.20        191.50         1.83 o                         
   2   8  12         69.13         61.11         1.52 o                         
   3   8  12        135.18        132.66         1.75 o                         
   4   8  12          9.79         12.04         1.15 o                         
   5   8  12          4.78          1.99         0.91 o                         
   6   8  12         83.47         73.91         1.97 o                         
   7   8  12        103.79         98.63         2.73 o                         
   8   8  12          4.16          1.44         0.45 o                         
   1   9  12         49.88         53.42         4.40 o                         
   2   9  12          0.01          0.40         1.24 o                         
   3   9  12          2.43          7.24         1.73 o                         
   4   9  12         12.57         15.25         4.17 o                         
   5   9  12          6.23          8.29         2.56 o                         
   6   9  12         48.67         60.82         2.09 o                         
   7   9  12         14.21         12.04         0.94 o                         
   0  10  12         35.14         34.15         2.28 o                         
   1  10  12        178.76        194.83        15.99 o                         
   2  10  12         16.37         22.05         1.59 o                         
   3  10  12         12.46          6.66         1.72 o                         
   4  10  12         32.18         35.67         1.53 o                         
   5  10  12         30.66         30.04         2.68 o                         
   1  11  12         32.38         23.47         1.62 o                         
   2  11  12          2.45          2.43         1.65 o                         
   3  11  12          2.41          1.34         2.20 o                         
   1   1  13         58.54         70.52         3.02 o                         
   2   1  13        851.18        830.12        12.07 o                         
   3   1  13          0.99         -0.41         0.41 o                         
   4   1  13        280.62        279.78         7.65 o                         
   5   1  13        119.30        111.30         2.65 o                         
   6   1  13          7.62          6.27         0.80 o                         
   7   1  13          0.84          1.07         0.81 o                         
   8   1  13          3.67          4.82         0.88 o                         
   9   1  13         17.68         15.62         0.84 o                         
  10   1  13          0.01         -1.25         1.25 o                         
  11   1  13        158.07        164.12         1.83 o                         
   0   2  13        200.19        195.93        17.59 o                         
   1   2  13         11.18         15.71         1.59 o                         
   2   2  13        202.68        198.90         2.11 o                         
   3   2  13        557.17        569.34         2.79 o                         
   4   2  13         20.42         24.85         0.66 o                         
   5   2  13         56.71         48.10         0.97 o                         
   6   2  13        355.05        275.90         2.27 o                         
   7   2  13         35.49         49.09         1.30 o                         
   8   2  13        186.44        185.77         2.18 o                         
   9   2  13          9.47          9.37         0.87 o                         
  10   2  13        186.52        191.97         3.62 o                         
  11   2  13         17.38         14.42         1.64 o                         
   1   3  13         42.37         41.73         0.79 o                         
   2   3  13        570.78        524.16        14.07 o                         
   3   3  13        186.30        174.17         3.27 o                         
   4   3  13        155.77        172.42         3.53 o                         
   5   3  13         92.97        109.50         1.22 o                         
   6   3  13        285.55        255.80         1.80 o                         
   7   3  13         57.46         53.78         1.08 o                         
   8   3  13        686.08        670.84        12.11 o                         
   9   3  13          0.19         -0.68         0.97 o                         
  10   3  13          0.32         -0.34         0.93 o                         
  11   3  13        101.28         83.31        12.99 o                         
   0   4  13          3.04          3.02         2.01 o                         
   1   4  13        373.27        356.10         2.66 o                         
   2   4  13        298.49        259.20         1.80 o                         
   3   4  13         13.64         12.81         0.85 o                         
   4   4  13        586.40        558.03         4.93 o                         
   5   4  13         10.17          9.98         0.87 o                         
   6   4  13         59.50         57.18         1.22 o                         
   7   4  13        115.15        116.52         1.57 o                         
   8   4  13         57.65         67.01         1.28 o                         
   9   4  13          2.74          1.14         1.75 o                         
  10   4  13         99.23        103.59         5.62 o                         
  11   4  13          1.06          2.64         2.15 o                         
   1   5  13        220.23        244.65         4.03 o                         
   2   5  13        569.10        511.63         6.27 o                         
   3   5  13         48.27         58.07         3.03 o                         
   4   5  13        462.95        453.81         4.20 o                         
   5   5  13          5.44          5.69         0.87 o                         
   6   5  13          6.59         10.60         0.71 o                         
   7   5  13          0.00          0.52         0.74 o                         
   8   5  13         94.01        108.43         2.24 o                         
   9   5  13        158.75        175.80         1.29 o                         
  10   5  13         36.52         48.12         2.95 o                         
   0   6  13        869.87        795.03        17.04 o                         
   1   6  13          2.07          2.14         0.81 o                         
   2   6  13         36.20         41.49         1.12 o                         
   3   6  13          0.06         -0.68         0.80 o                         
   4   6  13          6.38          7.36         0.90 o                         
   5   6  13        198.77        200.75         2.30 o                         
   6   6  13         50.30         54.05         2.52 o                         
   7   6  13         22.16         27.77         0.85 o                         
   8   6  13         37.94         30.47         3.08 o                         
   9   6  13          0.00          3.01         2.02 o                         
  10   6  13          0.92          1.21         2.25 o                         
   1   7  13          0.34          2.90         1.33 o                         
   2   7  13         16.83         14.86         1.36 o                         
   3   7  13        180.58        179.31         2.83 o                         
   4   7  13          1.17         -1.14         1.14 o                         
   5   7  13          9.59         12.98         1.42 o                         
   6   7  13          0.38         -0.51         0.85 o                         
   7   7  13         20.10         28.49         1.00 o                         
   8   7  13         18.42         19.95         3.00 o                         
   9   7  13          0.01          3.84         2.87 o                         
   0   8  13          9.72         17.09         1.32 o                         
   1   8  13         25.70         23.96         1.74 o                         
   2   8  13         11.11         15.86         3.28 o                         
   3   8  13         14.16         20.45         1.29 o                         
   4   8  13         30.43         28.58         2.30 o                         
   5   8  13         10.40         16.36         1.82 o                         
   6   8  13         53.12         53.70         1.44 o                         
   7   8  13         27.19         30.17         1.20 o                         
   8   8  13          4.98          2.19         0.70 o                         
   1   9  13         40.85         38.53         1.57 o                         
   2   9  13         23.31         22.22         1.17 o                         
   3   9  13          7.03          3.69         1.51 o                         
   4   9  13          0.01         -0.59         1.29 o                         
   5   9  13          5.57          8.77         1.51 o                         
   6   9  13         14.79         15.99         1.23 o                         
   7   9  13          8.70          8.46         0.95 o                         
   0  10  13         49.96         46.38         2.78 o                         
   1  10  13          0.96         -0.26         1.51 o                         
   2  10  13         23.78         22.69         1.53 o                         
   3  10  13         55.12         58.76         1.90 o                         
   4  10  13         25.99         24.55         1.91 o                         
   5  10  13          1.97          6.28         2.09 o                         
   1  11  13          3.54         -1.42         2.01 o                         
   2  11  13        269.71        258.99         3.17 o                         
   0   0  14        577.78        515.92         3.53 o                         
   1   0  14        271.84        296.85        19.00 o                         
   2   0  14        849.74        787.05        72.09 o                         
   3   0  14         82.78         63.84         4.10 o                         
   4   0  14         32.27         36.70         1.66 o                         
   5   0  14        282.91        254.11         2.91 o                         
   6   0  14        311.13        315.44         9.62 o                         
   7   0  14         33.85         44.98         2.27 o                         
   8   0  14         33.04         29.40         1.07 o                         
   9   0  14         43.61         46.63         2.41 o                         
  10   0  14          0.64         -0.32         2.46 o                         
  11   0  14         13.63         13.07         1.52 o                         
   1   1  14         84.73         94.40         0.97 o                         
   2   1  14          1.57         -0.71         0.71 o                         
   3   1  14         23.55         34.34         1.46 o                         
   4   1  14        838.87        818.89         7.42 o                         
   5   1  14        196.29        197.17         2.05 o                         
   6   1  14         89.48         90.25         1.94 o                         
   7   1  14         16.37         19.78         0.91 o                         
   8   1  14        151.00        140.80         3.35 o                         
   9   1  14          0.35          0.48         0.86 o                         
  10   1  14         98.75        109.29         5.59 o                         
  11   1  14          9.00         11.67         1.13 o                         
   0   2  14         71.52         72.57         1.15 o                         
   1   2  14       1504.26       1489.89        37.60 o                         
   2   2  14         14.42         10.45         0.88 o                         
   3   2  14        922.47        992.98        18.72 o                         
   4   2  14         93.70        104.96         1.78 o                         
   5   2  14         69.86         74.20         0.98 o                         
   6   2  14         79.62         65.83         1.52 o                         
   7   2  14        290.70        273.36         2.29 o                         
   8   2  14        226.90        239.64         1.83 o                         
   9   2  14          9.21          8.80         1.15 o                         
  10   2  14         21.89         16.32         1.22 o                         
  11   2  14         34.14         38.43         2.22 o                         
   1   3  14         57.94         58.56         1.22 o                         
   2   3  14         27.64         22.03         0.93 o                         
   3   3  14          1.51          4.09         0.61 o                         
   4   3  14          8.95         16.04         0.96 o                         
   5   3  14         58.38         59.18         1.26 o                         
   6   3  14          4.32          1.17         0.59 o                         
   7   3  14        106.89        118.60         1.46 o                         
   8   3  14         50.03         57.22         1.41 o                         
   9   3  14         53.00         57.60         1.14 o                         
  10   3  14          1.94          2.99         1.10 o                         
  11   3  14         44.27         41.87         8.37 o                         
   0   4  14        172.37        200.32         3.17 o                         
   1   4  14        235.94        227.49         1.64 o                         
   2   4  14        307.92        289.56         1.95 o                         
   3   4  14        383.41        369.41         5.36 o                         
   4   4  14         44.95         53.32         1.08 o                         
   5   4  14         19.00         23.66         0.74 o                         
   6   4  14        169.50        166.92         2.36 o                         
   7   4  14         86.57         89.32         1.25 o                         
   8   4  14        160.84        172.16         2.68 o                         
   9   4  14          5.48          1.66         1.67 o                         
  10   4  14          4.93          2.22         0.96 o                         
   1   5  14         19.30         15.62         0.82 o                         
   2   5  14         13.58         11.44         1.02 o                         
   3   5  14         44.09         64.72         2.74 o                         
   4   5  14          2.70          4.25         1.04 o                         
   5   5  14        283.03        294.68         2.99 o                         
   6   5  14          1.31          0.62         0.76 o                         
   7   5  14         10.48          7.04         0.80 o                         
   8   5  14          0.43          2.52         1.01 o                         
   9   5  14         46.41         48.27         2.51 o                         
  10   5  14         17.04         10.21         0.94 o                         
   0   6  14        661.07        673.87        21.15 o                         
   1   6  14        248.21        218.32         1.83 o                         
   2   6  14        137.40        147.39         1.67 o                         
   3   6  14        225.42        206.36         1.82 o                         
   4   6  14         50.42         47.67         1.48 o                         
   5   6  14        339.78        345.93         2.02 o                         
   6   6  14         86.82         93.16         3.31 o                         
   7   6  14         25.48         28.10         0.95 o                         
   8   6  14         21.19         25.66         2.20 o                         
   9   6  14          1.85          1.00         0.85 o                         
   1   7  14        287.04        273.17         2.83 o                         
   2   7  14        402.14        385.76        12.72 o                         
   3   7  14         22.32         24.94         1.63 o                         
   4   7  14          0.14          0.21         1.41 o                         
   5   7  14         61.78         67.21         1.47 o                         
   6   7  14         40.67         38.68         1.09 o                         
   7   7  14        278.38        274.87         5.11 o                         
   8   7  14         89.64         86.71         7.21 o                         
   0   8  14        427.31        395.52        10.45 o                         
   1   8  14          0.85          3.54         1.01 o                         
   2   8  14         30.04         24.87         1.35 o                         
   3   8  14         37.17         42.65         1.51 o                         
   4   8  14          0.12         -0.08         1.06 o                         
   5   8  14         36.67         32.36         1.39 o                         
   6   8  14         38.96         34.72         1.54 o                         
   7   8  14          0.20          3.13         1.05 o                         
   1   9  14          0.64         -0.25         1.02 o                         
   2   9  14        221.02        241.58         5.56 o                         
   3   9  14         26.01         34.28         3.04 o                         
   4   9  14         22.81         23.21         1.57 o                         
   5   9  14         67.18         69.88         4.08 o                         
   6   9  14         37.59         38.36         1.59 o                         
   0  10  14          0.49          4.89         1.76 o                         
   1  10  14         35.35         42.39         2.00 o                         
   2  10  14         73.98         69.76         3.37 o                         
   3  10  14          4.43          4.86         1.29 o                         
   4  10  14          0.88          1.46         2.86 o                         
   1   1  15        211.47        185.58         4.25 o                         
   2   1  15       1336.78       1308.22        36.45 o                         
   3   1  15        329.47        361.80         3.66 o                         
   4   1  15       1305.57       1223.33         9.54 o                         
   5   1  15        363.75        349.87         3.03 o                         
   6   1  15         24.65         27.07         1.82 o                         
   7   1  15         22.08         27.81         1.25 o                         
   8   1  15          6.32          5.72         1.00 o                         
   9   1  15         39.26         46.13         1.50 o                         
  10   1  15        190.65        187.64         1.88 o                         
  11   1  15          0.61          0.02         1.08 o                         
   0   2  15          9.34         15.39         1.12 o                         
   1   2  15         80.73         91.60         1.34 o                         
   2   2  15        443.05        372.03         3.92 o                         
   3   2  15        985.64        931.46        11.62 o                         
   4   2  15       1368.88       1267.12        18.86 o                         
   5   2  15         30.50         37.31         0.91 o                         
   6   2  15        192.89        199.18         1.54 o                         
   7   2  15         59.41         78.95         1.15 o                         
   8   2  15         27.94         28.32         2.55 o                         
   9   2  15         54.29         63.23         1.28 o                         
  10   2  15        385.52        383.44         3.04 o                         
  11   2  15          4.94          0.81         2.22 o                         
   1   3  15         90.92        109.61         1.24 o                         
   2   3  15         35.41         28.71         0.96 o                         
   3   3  15          6.14         11.45         0.88 o                         
   4   3  15        420.45        399.99         8.83 o                         
   5   3  15        133.04        111.17         1.22 o                         
   6   3  15         66.20         70.36         1.20 o                         
   7   3  15          0.21          1.96         0.73 o                         
   8   3  15         19.05         22.07         1.31 o                         
   9   3  15         20.56         19.69         1.65 o                         
  10   3  15         63.61         64.13         1.67 o                         
   0   4  15        203.08        165.84         3.93 o                         
   1   4  15        152.48        147.60         2.04 o                         
   2   4  15         21.64         21.72         1.28 o                         
   3   4  15        591.30        567.68        11.47 o                         
   4   4  15         14.63         17.44         0.72 o                         
   5   4  15        118.99         98.23         2.21 o                         
   6   4  15          0.07         -0.74         0.74 o                         
   7   4  15         35.64         33.99         1.14 o                         
   8   4  15         15.19         15.11         0.90 o                         
   9   4  15         56.38         55.18         2.23 o                         
  10   4  15          2.04          1.84         1.22 o                         
   1   5  15         65.64         67.78         1.37 o                         
   2   5  15         34.32         27.36         0.98 o                         
   3   5  15          7.83          5.43         1.80 o                         
   4   5  15        166.31        158.28         3.00 o                         
   5   5  15         12.28         14.86         2.39 o                         
   6   5  15        213.48        221.78         6.88 o                         
   7   5  15        134.16        127.82         2.32 o                         
   8   5  15          9.84         10.77         0.96 o                         
   9   5  15         42.57         37.44         1.26 o                         
  10   5  15          2.19          0.88         1.76 o                         
   0   6  15         34.66         39.51         4.54 o                         
   1   6  15         30.05         24.57         1.89 o                         
   2   6  15        300.38        271.00         4.83 o                         
   3   6  15        274.93        268.92         2.31 o                         
   4   6  15         53.39         50.01         1.66 o                         
   5   6  15          5.76          4.97         1.01 o                         
   6   6  15         31.62         34.15         1.17 o                         
   7   6  15          0.04          1.13         0.94 o                         
   8   6  15          1.77          9.56         2.20 o                         
   9   6  15         87.35         84.38         1.22 o                         
   1   7  15         15.54         17.35         1.42 o                         
   2   7  15          0.44         -1.43         1.43 o                         
   3   7  15          2.88          6.64         1.18 o                         
   4   7  15         92.92         99.36         1.83 o                         
   5   7  15         60.85         56.27         1.35 o                         
   6   7  15          0.21          0.07         1.07 o                         
   7   7  15         17.92         16.47         1.19 o                         
   8   7  15          9.29         13.23         1.10 o                         
   0   8  15        169.80        161.81         5.37 o                         
   1   8  15          0.35          0.36         1.17 o                         
   2   8  15          2.80          6.45         1.28 o                         
   3   8  15          2.12          0.34         1.71 o                         
   4   8  15          8.71          9.07         1.57 o                         
   5   8  15          2.17          4.21         1.32 o                         
   6   8  15          0.16          1.63         1.02 o                         
   7   8  15         38.53         37.92         1.27 o                         
   1   9  15        131.93        131.60         5.26 o                         
   2   9  15          8.75          8.02         1.64 o                         
   3   9  15         11.27          8.40         1.33 o                         
   4   9  15          1.31          2.51         1.37 o                         
   5   9  15          5.83          2.89         1.75 o                         
   6   9  15         14.70         15.42         1.19 o                         
   0  10  15         12.01         11.61         1.83 o                         
   1  10  15          9.21         15.84         1.54 o                         
   2  10  15          0.29          1.50         1.81 o                         
   3  10  15         76.98         64.58         2.69 o                         
   4  10  15          1.51          0.30         4.82 o                         
   0   0  16       1276.54       1152.37         5.59 o                         
   1   0  16          2.34          2.61         0.73 o                         
   2   0  16        238.51        220.75        12.13 o                         
   3   0  16         13.57         25.43         7.85 o                         
   4   0  16         13.04          7.51         0.85 o                         
   5   0  16        696.07        614.99        22.69 o                         
   6   0  16         18.85         12.12         3.12 o                         
   7   0  16        159.51        155.70         5.17 o                         
   8   0  16        254.28        266.19         5.29 o                         
   9   0  16        277.19        266.00         2.72 o                         
  10   0  16         12.08         18.55         1.48 o                         
  11   0  16          3.14          3.41         1.75 o                         
   1   1  16         34.80         29.21         1.10 o                         
   2   1  16        407.03        391.97         2.45 o                         
   3   1  16         37.90         23.74         0.82 o                         
   4   1  16          1.02          3.79         0.78 o                         
   5   1  16        112.44        120.74         1.70 o                         
   6   1  16         99.42        110.78         1.32 o                         
   7   1  16         13.19          9.94         1.38 o                         
   8   1  16          9.91          7.88         0.94 o                         
   9   1  16          0.28         -0.20         0.77 o                         
  10   1  16         87.50         88.76         1.88 o                         
  11   1  16          1.81          2.56         1.08 o                         
   0   2  16        545.41        566.89         4.18 o                         
   1   2  16          0.29          2.06         0.60 o                         
   2   2  16       1097.90       1109.87         9.50 o                         
   3   2  16         14.73         15.16         0.77 o                         
   4   2  16        763.82        725.81        10.82 o                         
   5   2  16          1.73          1.51         0.87 o                         
   6   2  16        199.59        215.33         3.02 o                         
   7   2  16        453.77        442.48         3.44 o                         
   8   2  16         21.09         16.36         1.04 o                         
   9   2  16          8.55          6.35         1.27 o                         
  10   2  16         38.52         38.38         2.26 o                         
   1   3  16        224.85        230.11         3.53 o                         
   2   3  16         10.19         10.96         1.34 o                         
   3   3  16        727.49        685.64        10.11 o                         
   4   3  16         12.32         10.28         1.79 o                         
   5   3  16          5.50          8.16         1.28 o                         
   6   3  16         87.43        106.56         1.64 o                         
   7   3  16          0.51          1.03         0.76 o                         
   8   3  16         29.42         33.10         1.33 o                         
   9   3  16          1.07          1.79         1.17 o                         
  10   3  16          9.91         13.51         1.47 o                         
   0   4  16        387.91        384.15         2.76 o                         
   1   4  16          1.86          3.14         0.79 o                         
   2   4  16         97.45         83.99         1.42 o                         
   3   4  16         12.37         16.97         1.38 o                         
   4   4  16         97.47         83.16         4.10 o                         
   5   4  16         39.04         36.22         0.99 o                         
   6   4  16          7.26          3.80         0.76 o                         
   7   4  16         74.28         77.32         3.85 o                         
   8   4  16          1.21          1.21         1.08 o                         
   9   4  16         37.86         40.07         1.41 o                         
  10   4  16          6.16         12.16         1.37 o                         
   1   5  16          2.33          1.46         0.97 o                         
   2   5  16          1.05          2.04         0.72 o                         
   3   5  16         24.26         26.48         1.40 o                         
   4   5  16         30.65         28.52         2.04 o                         
   5   5  16        442.65        431.85         7.51 o                         
   6   5  16         15.40         19.51         1.17 o                         
   7   5  16          0.95          0.40         1.31 o                         
   8   5  16        137.11        158.66         3.45 o                         
   9   5  16        151.81        160.15         2.29 o                         
   0   6  16        820.42        742.69         7.56 o                         
   1   6  16         55.55         59.92         2.04 o                         
   2   6  16        270.54        232.05         2.15 o                         
   3   6  16        103.44        101.31         1.89 o                         
   4   6  16         12.95          8.31         1.78 o                         
   5   6  16         47.41         44.64         1.67 o                         
   6   6  16          4.20          1.39         0.85 o                         
   7   6  16        241.53        233.32         3.81 o                         
   8   6  16         88.28         78.37         3.25 o                         
   9   6  16         79.55         85.08         2.56 o                         
   1   7  16       1011.68        994.93         8.63 o                         
   2   7  16          6.48          9.02         1.24 o                         
   3   7  16          0.00         -0.87         1.03 o                         
   4   7  16        329.98        333.80         4.49 o                         
   5   7  16         29.25         33.17         2.06 o                         
   6   7  16         31.96         28.85         1.76 o                         
   7   7  16          3.50          3.28         2.14 o                         
   8   7  16          0.00          0.20         1.20 o                         
   0   8  16          0.23          4.62         1.62 o                         
   1   8  16        416.43        419.04         3.16 o                         
   2   8  16         78.77         80.66         1.70 o                         
   3   8  16         14.59         20.27         1.43 o                         
   4   8  16         21.01         21.56         1.73 o                         
   5   8  16          0.13          0.66         1.07 o                         
   6   8  16          3.27          3.15         2.26 o                         
   7   8  16         49.21         46.22         2.15 o                         
   1   9  16         34.52         43.11         2.88 o                         
   2   9  16          5.58          6.79         1.76 o                         
   3   9  16         38.18         35.39         1.78 o                         
   4   9  16         14.45         14.73         1.42 o                         
   5   9  16         23.78         23.04         1.52 o                         
   0  10  16          1.79          2.64         4.94 o                         
   1  10  16        125.74        120.21         2.55 o                         
   2  10  16          0.33         -1.18         1.31 o                         
   3  10  16          3.38          3.35         1.73 o                         
   1   1  17        422.17        362.02         3.03 o                         
   2   1  17         28.18         25.76         1.41 o                         
   3   1  17        523.62        493.47         4.70 o                         
   4   1  17         75.79         62.66         1.36 o                         
   5   1  17          9.34          5.83         0.63 o                         
   6   1  17        102.25        103.22         1.44 o                         
   7   1  17         37.07         35.65         2.53 o                         
   8   1  17          0.70          0.59         0.80 o                         
   9   1  17          0.09         -1.08         1.08 o                         
  10   1  17         10.15         15.27         1.43 o                         
   0   2  17        140.54        163.52         1.81 o                         
   1   2  17         22.78         23.82         0.88 o                         
   2   2  17         14.59          9.34         0.78 o                         
   3   2  17        215.54        225.32         1.72 o                         
   4   2  17        240.09        234.59         2.33 o                         
   5   2  17        493.40        475.07         5.41 o                         
   6   2  17         51.86         43.35         1.65 o                         
   7   2  17         77.71         80.68         1.43 o                         
   8   2  17         24.72         37.32         2.71 o                         
   9   2  17        298.46        310.09         2.89 o                         
  10   2  17         59.54         61.33         1.74 o                         
   1   3  17        194.72        204.94         2.06 o                         
   2   3  17        256.46        227.20        11.23 o                         
   3   3  17        719.59        705.24         3.41 o                         
   4   3  17         80.55         60.36         1.41 o                         
   5   3  17        432.36        416.02         2.21 o                         
   6   3  17         12.79         12.18         1.17 o                         
   7   3  17        160.70        155.23         4.17 o                         
   8   3  17         44.01         49.62         2.01 o                         
   9   3  17         66.39         74.77         1.66 o                         
  10   3  17          3.13          1.96         1.15 o                         
   0   4  17        659.34        592.30        44.96 o                         
   1   4  17         58.64         59.99         2.20 o                         
   2   4  17        127.51        116.26         2.01 o                         
   3   4  17        101.19        103.66         1.49 o                         
   4   4  17          0.55          1.03         1.02 o                         
   5   4  17          3.28          3.46         0.92 o                         
   6   4  17        195.12        175.59         1.58 o                         
   7   4  17        301.69        306.69         2.11 o                         
   8   4  17         95.16         92.59         1.68 o                         
   9   4  17          0.01         -1.15         1.15 o                         
   1   5  17        554.90        507.96         6.66 o                         
   2   5  17         49.56         54.52         2.00 o                         
   3   5  17        124.03        109.67         1.72 o                         
   4   5  17         30.86         36.32         1.36 o                         
   5   5  17          5.36          4.34         1.75 o                         
   6   5  17          0.89         -0.04         1.03 o                         
   7   5  17         28.67         22.08         1.42 o                         
   8   5  17          6.78          7.45         1.25 o                         
   9   5  17         24.26         27.60         1.71 o                         
   0   6  17         56.21         51.35         1.85 o                         
   1   6  17          7.86          8.71         0.89 o                         
   2   6  17         40.80         37.14         1.37 o                         
   3   6  17        654.69        714.84        12.00 o                         
   4   6  17         53.63         50.41         1.29 o                         
   5   6  17        102.76         92.52         4.06 o                         
   6   6  17         96.72         93.22         1.63 o                         
   7   6  17         13.92         20.08         2.69 o                         
   8   6  17          3.38          5.72         1.38 o                         
   1   7  17         22.80         18.44         2.02 o                         
   2   7  17          8.88         10.14         1.06 o                         
   3   7  17         83.33         78.37         4.08 o                         
   4   7  17          0.04         -0.88         1.02 o                         
   5   7  17          0.71         -0.87         0.87 o                         
   6   7  17          3.44          2.96         1.21 o                         
   7   7  17          0.02          2.58         1.39 o                         
   0   8  17        154.89        168.30         5.89 o                         
   1   8  17        108.57        109.80         2.04 o                         
   2   8  17          2.88          2.99         1.16 o                         
   3   8  17          0.60          1.45         1.41 o                         
   4   8  17         20.91         22.66         1.84 o                         
   5   8  17          2.60          1.96         1.14 o                         
   6   8  17          6.99          6.98         1.17 o                         
   1   9  17          0.01          1.77         1.48 o                         
   2   9  17         31.26         21.58         1.56 o                         
   3   9  17          0.52         -1.52         1.52 o                         
   4   9  17         18.35         19.74         2.50 o                         
   5   9  17         19.56         14.91         1.48 o                         
   0  10  17        250.24        242.19         8.31 o                         
   1  10  17          3.40          2.89         1.80 o                         
   2  10  17          4.52          3.88         1.58 o                         
   0   0  18          1.10          4.94         1.43 o                         
   1   0  18        482.96        491.34        10.01 o                         
   2   0  18        122.03         99.69         5.46 o                         
   3   0  18        661.82        597.70        20.08 o                         
   4   0  18        100.03        110.37         3.26 o                         
   5   0  18         89.55         94.18         2.85 o                         
   6   0  18        194.52        198.36        16.68 o                         
   7   0  18        417.95        458.90         3.34 o                         
   8   0  18         46.24         42.09         2.18 o                         
   9   0  18         44.60         48.40         2.16 o                         
  10   0  18          4.66          4.11         1.60 o                         
   1   1  18        451.08        428.44         2.66 o                         
   2   1  18        500.01        513.03         4.90 o                         
   3   1  18          0.80          0.69         0.84 o                         
   4   1  18         12.42         13.81         1.23 o                         
   5   1  18        878.04        889.78         3.36 o                         
   6   1  18         53.73         60.04         2.75 o                         
   7   1  18        118.45        130.46         1.96 o                         
   8   1  18        110.01        101.97         1.95 o                         
   9   1  18          0.24          1.31         1.35 o                         
  10   1  18          0.85          2.43         1.44 o                         
   0   2  18        234.42        228.45        16.25 o                         
   1   2  18        640.77        602.71         9.12 o                         
   2   2  18         88.35        104.73         1.63 o                         
   3   2  18         51.59         46.53         1.42 o                         
   4   2  18          0.10          1.32         1.01 o                         
   5   2  18         44.25         45.60         1.39 o                         
   6   2  18         46.44         52.82         1.29 o                         
   7   2  18         27.59         30.22         1.32 o                         
   8   2  18         20.88         23.09         1.11 o                         
   9   2  18         20.47         24.92         1.55 o                         
  10   2  18          3.16          1.36         1.19 o                         
   1   3  18         11.99         11.27         1.68 o                         
   2   3  18        176.21        155.24         1.98 o                         
   3   3  18        288.17        283.23         2.06 o                         
   4   3  18          7.09          5.97         0.90 o                         
   5   3  18         23.13         24.10         1.11 o                         
   6   3  18        349.96        365.03         3.12 o                         
   7   3  18        101.96        105.55         1.38 o                         
   8   3  18         76.91         84.09         1.35 o                         
   9   3  18         32.04         25.86         1.12 o                         
  10   3  18          0.02          1.27         1.20 o                         
   0   4  18         30.51         25.92         1.41 o                         
   1   4  18         92.04        108.34         5.71 o                         
   2   4  18        112.20        117.70         1.55 o                         
   3   4  18          0.17          0.69         0.85 o                         
   4   4  18        123.68        129.97         2.02 o                         
   5   4  18          0.98         -1.17         1.17 o                         
   6   4  18         88.34         86.00         1.65 o                         
   7   4  18         35.40         44.85         1.35 o                         
   8   4  18          1.66          3.23         0.97 o                         
   9   4  18         22.06         18.34         1.53 o                         
   1   5  18        347.34        304.29         4.18 o                         
   2   5  18         34.40         29.57         1.44 o                         
   3   5  18        211.48        210.52         2.54 o                         
   4   5  18          1.83          0.86         1.19 o                         
   5   5  18          7.00         16.85         2.08 o                         
   6   5  18        321.22        337.86         6.14 o                         
   7   5  18         38.56         38.06         3.88 o                         
   8   5  18         93.87         97.26         3.14 o                         
   9   5  18          3.58          2.36         1.17 o                         
   0   6  18        859.98        887.32        13.68 o                         
   1   6  18          0.02         -1.51         1.51 o                         
   2   6  18          8.33         12.61         1.28 o                         
   3   6  18          0.71          0.67         1.28 o                         
   4   6  18         40.82         43.66         1.11 o                         
   5   6  18         79.39         61.14         1.50 o                         
   6   6  18         12.72          9.81         1.82 o                         
   7   6  18          0.11          2.17         1.34 o                         
   8   6  18         40.03         36.92         1.95 o                         
   1   7  18        259.43        269.44        13.08 o                         
   2   7  18        297.13        316.11         3.57 o                         
   3   7  18          5.55          3.96         2.15 o                         
   4   7  18         98.96         87.88         6.33 o                         
   5   7  18          2.54          1.98         1.34 o                         
   6   7  18          5.87          9.46         1.20 o                         
   7   7  18         23.41         27.46         2.31 o                         
   0   8  18         26.53         16.26         1.74 o                         
   1   8  18          2.29          0.99         1.46 o                         
   2   8  18         11.01          6.69         1.83 o                         
   3   8  18          0.00         -1.51         1.89 o                         
   4   8  18          1.59          4.91         1.75 o                         
   5   8  18        115.92        111.83         3.00 o                         
   6   8  18         20.11         18.00         1.33 o                         
   1   9  18         10.83         13.32         2.22 o                         
   2   9  18        192.57        195.16         4.00 o                         
   3   9  18          9.30          7.54         1.70 o                         
   4   9  18         25.02         29.20         2.02 o                         
   1   1  19        112.13        109.49         1.31 o                         
   2   1  19         47.33         39.46         1.80 o                         
   3   1  19          1.55          1.20         0.82 o                         
   4   1  19         23.73         28.88         1.85 o                         
   5   1  19         75.12         87.79         1.35 o                         
   6   1  19         39.88         39.20         1.10 o                         
   7   1  19         47.00         45.56         1.44 o                         
   8   1  19          0.06         -1.09         1.24 o                         
   9   1  19         41.92         48.48         1.33 o                         
  10   1  19         18.39         21.02         1.84 o                         
   0   2  19        381.00        337.33         2.68 o                         
   1   2  19         39.99         36.24         2.11 o                         
   2   2  19         26.58         22.48         2.01 o                         
   3   2  19        148.71        141.24         3.22 o                         
   4   2  19        111.21         92.07         1.62 o                         
   5   2  19         40.69         46.13         1.19 o                         
   6   2  19          2.95          1.71         1.18 o                         
   7   2  19        208.86        207.29         2.15 o                         
   8   2  19          8.09          9.67         1.15 o                         
   9   2  19          0.35         -1.06         1.14 o                         
   1   3  19         31.45         24.11         1.28 o                         
   2   3  19         43.11         38.26         1.17 o                         
   3   3  19          6.98          9.08         0.90 o                         
   4   3  19          0.24         -0.97         0.97 o                         
   5   3  19         38.62         41.63         1.38 o                         
   6   3  19          5.25          2.79         0.91 o                         
   7   3  19         14.33         14.46         2.31 o                         
   8   3  19         13.44         15.67         1.39 o                         
   9   3  19         24.88         35.62         1.56 o                         
   0   4  19          0.11          0.95         1.18 o                         
   1   4  19         25.93         30.88         1.50 o                         
   2   4  19         99.92         94.88         1.57 o                         
   3   4  19         83.37         62.47         1.28 o                         
   4   4  19         13.46         16.54         1.05 o                         
   5   4  19         73.93         82.35         1.88 o                         
   6   4  19         12.34         11.36         1.63 o                         
   7   4  19          0.00         -1.08         1.08 o                         
   8   4  19         43.07         45.65         1.55 o                         
   9   4  19          0.03          0.48         1.16 o                         
   1   5  19         49.48         52.21         1.14 o                         
   2   5  19          5.42          6.16         1.66 o                         
   3   5  19          3.31          3.42         1.02 o                         
   4   5  19         75.29         67.19         1.62 o                         
   5   5  19        125.26        121.72         3.37 o                         
   6   5  19         35.49         44.40         1.54 o                         
   7   5  19         12.17         14.33         1.13 o                         
   8   5  19          0.98         -0.88         1.36 o                         
   0   6  19        470.91        487.39         7.82 o                         
   1   6  19        289.48        277.33         6.05 o                         
   2   6  19         21.57         24.35         1.89 o                         
   3   6  19        271.68        260.31         3.26 o                         
   4   6  19         57.79         57.56         3.00 o                         
   5   6  19          5.85          3.20         1.18 o                         
   6   6  19        362.09        390.74        14.74 o                         
   7   6  19         84.77         89.40         2.16 o                         
   1   7  19         14.75         13.39         1.24 o                         
   2   7  19         71.28         61.18         1.59 o                         
   3   7  19          0.25          0.35         1.74 o                         
   4   7  19         56.35         60.91         2.26 o                         
   5   7  19         77.91         69.93         1.89 o                         
   6   7  19          4.53          2.91         1.54 o                         
   7   7  19         20.55         19.88         2.92 o                         
   0   8  19          0.78         -0.37         2.51 o                         
   1   8  19         84.95         86.60         2.12 o                         
   2   8  19          9.17          7.86         1.92 o                         
   3   8  19         54.28         59.72         1.99 o                         
   4   8  19        184.31        183.30         2.40 o                         
   5   8  19          1.07          6.14         2.86 o                         
   1   9  19         89.99         98.35         1.92 o                         
   2   9  19         12.35         18.24         3.45 o                         
   3   9  19          0.04          0.75         1.90 o                         
   0   0  20       1422.84       1335.34         6.92 o                         
   1   0  20         46.52         48.89         2.12 o                         
   2   0  20       1001.44        879.90         4.00 o                         
   3   0  20        155.99        143.33         6.10 o                         
   4   0  20        718.23        698.01         7.92 o                         
   5   0  20         76.76         88.03         4.55 o                         
   6   0  20        246.77        242.26         8.51 o                         
   7   0  20         23.05         25.02         3.78 o                         
   8   0  20          0.04         -1.52         2.49 o                         
   9   0  20         36.22         42.91         4.49 o                         
   1   1  20        256.01        225.22         1.59 o                         
   2   1  20         92.74         88.07         3.53 o                         
   3   1  20        102.38        104.77         3.17 o                         
   4   1  20         80.45         75.76         2.61 o                         
   5   1  20          2.68          3.76         0.88 o                         
   6   1  20        272.64        283.79         2.73 o                         
   7   1  20         76.17         76.63         1.55 o                         
   8   1  20         47.29         54.41         1.38 o                         
   9   1  20        129.90        113.40         1.90 o                         
   0   2  20        378.19        400.69         6.02 o                         
   1   2  20         47.75         48.62         1.10 o                         
   2   2  20         92.85         80.64         5.63 o                         
   3   2  20        140.74        152.58         6.07 o                         
   4   2  20          9.06          4.86         1.41 o                         
   5   2  20        127.28        130.03         1.60 o                         
   6   2  20          5.50          4.27         1.21 o                         
   7   2  20         46.61         43.58         1.63 o                         
   8   2  20          1.39          1.33         1.41 o                         
   9   2  20         45.52         39.15         1.71 o                         
   1   3  20        297.51        289.85         2.26 o                         
   2   3  20         29.04         31.19         0.99 o                         
   3   3  20          2.38          1.23         0.96 o                         
   4   3  20         39.35         47.08         1.11 o                         
   5   3  20          0.05         -0.96         0.96 o                         
   6   3  20         26.89         30.26         1.21 o                         
   7   3  20          4.92          7.80         1.17 o                         
   8   3  20        133.57        144.09         2.45 o                         
   9   3  20        220.14        225.90         2.17 o                         
   0   4  20        697.05        680.82         5.92 o                         
   1   4  20          1.77          2.18         1.24 o                         
   2   4  20          2.06          1.20         0.82 o                         
   3   4  20         40.55         37.03         5.57 o                         
   4   4  20         11.18         10.58         2.77 o                         
   5   4  20          0.68         -0.06         0.94 o                         
   6   4  20         22.92         19.76         1.35 o                         
   7   4  20        184.80        193.48         2.82 o                         
   8   4  20        187.68        182.58         2.12 o                         
   1   5  20          7.61          0.70         1.52 o                         
   2   5  20         17.08         25.25         1.08 o                         
   3   5  20        174.48        176.67         2.27 o                         
   4   5  20          0.13          0.16         1.04 o                         
   5   5  20        179.06        195.13         3.96 o                         
   6   5  20          0.03          1.29         1.02 o                         
   7   5  20          0.25          0.94         1.09 o                         
   8   5  20         13.95         15.63         1.91 o                         
   0   6  20         97.31         97.58         4.88 o                         
   1   6  20         68.55         67.43         1.72 o                         
   2   6  20         39.18         37.06         2.08 o                         
   3   6  20        316.63        306.52        16.23 o                         
   4   6  20        160.21        158.34         2.47 o                         
   5   6  20          0.18         -1.03         1.03 o                         
   6   6  20          0.01          0.69         1.42 o                         
   7   6  20         13.64         15.55         2.13 o                         
   1   7  20         16.29         19.43         1.61 o                         
   2   7  20         12.50         11.39         1.56 o                         
   3   7  20          0.31          0.09         1.13 o                         
   4   7  20         26.63         28.98         1.33 o                         
   5   7  20        141.03        143.35         2.03 o                         
   6   7  20         70.03         79.66         2.90 o                         
   0   8  20          0.00          1.65         2.18 o                         
   1   8  20          6.17          4.42         1.46 o                         
   2   8  20          5.99          9.34         1.58 o                         
   3   8  20         18.36         18.12         2.37 o                         
   4   8  20         28.90         25.12         1.97 o                         
   1   9  20         76.01         78.86         2.42 o                         
   2   9  20          0.33          1.41         1.52 o                         
   1   1  21        292.18        288.16         2.07 o                         
   2   1  21        323.25        358.87         5.03 o                         
   3   1  21          0.00          1.24         0.96 o                         
   4   1  21         61.43         55.58         1.30 o                         
   5   1  21         70.78         70.13         2.61 o                         
   6   1  21         22.15         24.81         1.21 o                         
   7   1  21         19.03         20.48         1.12 o                         
   8   1  21          7.27          7.08         1.10 o                         
   9   1  21          5.30          3.60         1.22 o                         
   0   2  21        316.34        270.61         4.93 o                         
   1   2  21        434.08        433.16         5.93 o                         
   2   2  21         24.09         21.17         2.53 o                         
   3   2  21        647.29        647.67         6.59 o                         
   4   2  21         57.65         53.47         1.68 o                         
   5   2  21         32.24         31.50         1.40 o                         
   6   2  21         17.72         22.44         1.58 o                         
   7   2  21          0.00         -0.76         1.50 o                         
   8   2  21          1.95          4.98         2.30 o                         
   9   2  21         50.81         55.86         2.12 o                         
   1   3  21         11.00         10.96         1.06 o                         
   2   3  21         27.30         25.04         1.42 o                         
   3   3  21          0.50          0.42         0.91 o                         
   4   3  21         93.91        101.56         2.16 o                         
   5   3  21        361.75        412.65         7.68 o                         
   6   3  21        375.39        409.36         2.79 o                         
   7   3  21         54.42         50.83         2.27 o                         
   8   3  21         73.54         80.15         2.78 o                         
   0   4  21        299.03        287.73         4.17 o                         
   1   4  21          2.73          2.35         1.24 o                         
   2   4  21          1.78          0.27         1.01 o                         
   3   4  21         38.33         39.27         1.07 o                         
   4   4  21         52.80         56.59         1.99 o                         
   5   4  21         32.48         31.13         1.44 o                         
   6   4  21         52.18         61.72         1.60 o                         
   7   4  21         70.54         70.37         1.90 o                         
   8   4  21         19.68          8.99         1.46 o                         
   1   5  21         17.75         17.34         1.62 o                         
   2   5  21         21.84         13.82         1.35 o                         
   3   5  21        210.32        204.63         2.07 o                         
   4   5  21         99.58        113.23         3.81 o                         
   5   5  21        152.91        173.09         2.20 o                         
   6   5  21          7.27          9.27         1.24 o                         
   7   5  21         90.66         98.42         2.45 o                         
   0   6  21        167.56        165.16         2.64 o                         
   1   6  21         52.28         49.49         2.29 o                         
   2   6  21          6.75          3.72         1.12 o                         
   3   6  21         28.61         35.76         1.99 o                         
   4   6  21          1.07          1.91         1.60 o                         
   5   6  21         32.08         33.51         2.57 o                         
   6   6  21          0.63         -1.28         1.28 o                         
   1   7  21         86.07         79.83         3.39 o                         
   2   7  21          2.65         -0.27         1.97 o                         
   3   7  21         47.84         59.67         1.51 o                         
   4   7  21          0.51         -1.29         1.29 o                         
   5   7  21         16.50         13.96         1.75 o                         
   0   8  21         53.77         59.18         5.58 o                         
   1   8  21         75.22         72.59         1.78 o                         
   2   8  21         14.49         17.58         1.57 o                         
   3   8  21         56.99         60.21         6.66 o                         
   4   8  21         15.06         10.39         1.52 o                         
   0   0  22        838.61        791.88         5.84 o                         
   1   0  22        793.04        732.03         7.37 o                         
   2   0  22        113.32        107.82         2.40 o                         
   3   0  22        486.00        495.17        20.57 o                         
   4   0  22         12.19         12.61         1.23 o                         
   5   0  22          0.03         -0.98         1.66 o                         
   6   0  22         12.63         11.09         3.04 o                         
   7   0  22          0.48          4.97         1.74 o                         
   8   0  22        223.62        237.76         4.24 o                         
   1   1  22         83.28         81.47         1.83 o                         
   2   1  22        175.32        178.80         3.56 o                         
   3   1  22          3.59          4.54         1.01 o                         
   4   1  22        169.45        164.59         4.01 o                         
   5   1  22         32.28         39.72         3.57 o                         
   6   1  22        137.22        145.42         2.39 o                         
   7   1  22          0.26          1.90         1.21 o                         
   8   1  22         72.28         66.34         2.17 o                         
   0   2  22         48.37         51.45         3.31 o                         
   1   2  22          2.38          2.02         1.12 o                         
   2   2  22          0.27          0.83         1.03 o                         
   3   2  22        182.73        186.41         1.94 o                         
   4   2  22          3.73          5.03         1.12 o                         
   5   2  22          0.21          1.87         1.08 o                         
   6   2  22         12.24         11.53         1.97 o                         
   7   2  22         46.71         50.66         1.73 o                         
   8   2  22        124.10        122.61         2.47 o                         
   1   3  22        217.44        217.51         2.09 o                         
   2   3  22          0.21          0.76         1.13 o                         
   3   3  22         16.13         18.52         1.16 o                         
   4   3  22          6.42          8.30         0.97 o                         
   5   3  22        134.08        142.11         4.16 o                         
   6   3  22         62.18         56.72         2.02 o                         
   7   3  22          8.91         13.34         1.63 o                         
   8   3  22        186.44        182.74         3.22 o                         
   0   4  22        158.81        166.18         5.57 o                         
   1   4  22          1.31          1.11         0.94 o                         
   2   4  22         77.81         76.71         1.79 o                         
   3   4  22         14.51         17.98         1.41 o                         
   4   4  22         50.33         52.23         2.35 o                         
   5   4  22         22.05         23.22         1.41 o                         
   6   4  22        102.87         97.01         1.68 o                         
   7   4  22        150.00        145.57         4.01 o                         
   1   5  22         17.76         14.38         1.41 o                         
   2   5  22         78.49         69.63         2.20 o                         
   3   5  22        105.80        113.73         1.84 o                         
   4   5  22         10.84         11.74         1.30 o                         
   5   5  22          7.14          9.54         1.15 o                         
   6   5  22        102.16        100.37         3.59 o                         
   7   5  22         42.65         51.15         2.53 o                         
   0   6  22          8.82          8.85         3.07 o                         
   1   6  22         13.97         14.45         1.96 o                         
   2   6  22          1.55          2.51         1.40 o                         
   3   6  22          1.71          2.43         1.13 o                         
   4   6  22         18.53         22.06         1.18 o                         
   5   6  22         55.24         52.67         1.62 o                         
   6   6  22         36.16         32.72         2.07 o                         
   1   7  22        124.03        124.72         3.22 o                         
   2   7  22        298.92        259.16         3.73 o                         
   3   7  22        115.19        121.30         4.41 o                         
   4   7  22          4.55          4.85         1.25 o                         
   5   7  22          4.08          2.14         1.84 o                         
   0   8  22        109.29        117.03        12.90 o                         
   1   8  22         10.23         14.90         1.94 o                         
   2   8  22          0.14          1.20         1.96 o                         
   1   1  23        358.32        329.39         3.01 o                         
   2   1  23        658.38        688.96         3.27 o                         
   3   1  23          1.48          3.70         1.06 o                         
   4   1  23        193.82        204.01         6.00 o                         
   5   1  23         24.11         25.93         1.25 o                         
   6   1  23          7.08          7.96         1.49 o                         
   7   1  23         58.17         64.61         1.56 o                         
   8   1  23         12.41         10.85         1.82 o                         
   0   2  23         13.33         10.79         1.51 o                         
   1   2  23          0.69         -0.29         0.73 o                         
   2   2  23          4.10          5.65         0.88 o                         
   3   2  23          9.13          7.44         1.25 o                         
   4   2  23         81.05         87.36         1.58 o                         
   5   2  23          0.51          3.99         1.16 o                         
   6   2  23         98.91         93.52         1.67 o                         
   7   2  23        150.82        163.46         3.64 o                         
   8   2  23        109.94        118.37         2.22 o                         
   1   3  23          3.74          1.84         1.08 o                         
   2   3  23        133.77        132.85         2.18 o                         
   3   3  23        102.69        122.45         6.60 o                         
   4   3  23         65.39         58.80         1.99 o                         
   5   3  23         45.03         45.40         1.87 o                         
   6   3  23          0.76          1.43         1.39 o                         
   7   3  23         89.44         83.46         2.58 o                         
   0   4  23          1.35         -1.38         1.38 o                         
   1   4  23          1.20          0.17         1.24 o                         
   2   4  23         18.10         13.93         1.67 o                         
   3   4  23          0.01          1.19         1.47 o                         
   4   4  23         16.03         20.30         1.30 o                         
   5   4  23         14.76         18.15         1.72 o                         
   6   4  23          7.44         10.40         1.65 o                         
   7   4  23         12.74         11.16         1.25 o                         
   1   5  23         96.93        102.80         2.53 o                         
   2   5  23          9.92         10.28         1.49 o                         
   3   5  23          3.63          3.76         1.25 o                         
   4   5  23          0.46          0.31         1.13 o                         
   5   5  23         48.41         55.35         2.23 o                         
   6   5  23        160.69        166.74         2.38 o                         
   0   6  23         12.49         13.67         3.45 o                         
   1   6  23         10.90          9.41         1.51 o                         
   2   6  23          3.79         -1.23         1.23 o                         
   3   6  23          0.97          0.39         1.41 o                         
   4   6  23          1.80          1.23         1.66 o                         
   5   6  23          0.17          3.04         1.47 o                         
   1   7  23         69.75         88.70         2.58 o                         
   2   7  23          0.06          0.03         1.61 o                         
   3   7  23          5.27         10.73         1.74 o                         
   4   7  23         67.65         66.44         2.66 o                         
   0   8  23         86.31         91.83         4.92 o                         
   0   0  24         57.65         64.10         2.51 o                         
   1   0  24         16.65         18.88         1.43 o                         
   2   0  24        169.03        157.16         2.44 o                         
   3   0  24        164.73        186.67         7.29 o                         
   4   0  24         10.05         10.12         1.53 o                         
   5   0  24        218.16        228.16        13.48 o                         
   6   0  24         23.23         21.61         1.88 o                         
   7   0  24          0.39          3.10         2.50 o                         
   1   1  24        170.49        162.84         3.00 o                         
   2   1  24         76.94         79.31         2.47 o                         
   3   1  24          0.00          1.31         0.94 o                         
   4   1  24          3.83          2.28         1.12 o                         
   5   1  24         53.25         58.32         1.63 o                         
   6   1  24         96.75        100.15         1.99 o                         
   7   1  24         70.21         72.58         2.65 o                         
   0   2  24        132.97        140.71         2.67 o                         
   1   2  24         11.13         13.58         1.52 o                         
   2   2  24         92.89         99.65         2.25 o                         
   3   2  24         39.69         38.72         2.06 o                         
   4   2  24        114.40        132.48         1.94 o                         
   5   2  24         16.57         14.58         2.53 o                         
   6   2  24         36.03         33.89         3.41 o                         
   7   2  24         62.82         58.99         2.60 o                         
   1   3  24         19.69         21.66         1.07 o                         
   2   3  24          5.26          3.84         1.55 o                         
   3   3  24         55.52         52.18         1.88 o                         
   4   3  24         66.89         69.12         1.88 o                         
   5   3  24          9.63          6.62         1.64 o                         
   6   3  24         12.88         11.31         1.97 o                         
   7   3  24         35.33         48.73         2.05 o                         
   0   4  24         88.14         91.54         4.92 o                         
   1   4  24          3.23          0.09         1.27 o                         
   2   4  24         37.58         41.41         1.64 o                         
   3   4  24          0.03         -1.36         1.36 o                         
   4   4  24          6.77          5.07         1.44 o                         
   5   4  24          0.02          2.94         1.48 o                         
   6   4  24         38.07         46.19         2.21 o                         
   1   5  24        122.83        100.48         3.08 o                         
   2   5  24        137.91        138.12         2.73 o                         
   3   5  24         19.75         12.21         1.66 o                         
   4   5  24          3.61          2.88         1.25 o                         
   5   5  24        283.84        270.70         2.88 o                         
   0   6  24         96.91        102.36         4.28 o                         
   1   6  24         18.41         20.00         1.55 o                         
   2   6  24         58.49         48.70         2.84 o                         
   3   6  24          6.21          8.87         2.15 o                         
   4   6  24          2.75         -0.15         1.26 o                         
   1   7  24         31.67         32.36         2.18 o                         
   2   7  24         13.06         13.89         1.81 o                         
   1   1  25         21.37         24.75         1.23 o                         
   2   1  25          4.59          4.86         1.24 o                         
   3   1  25         40.17         33.38         1.92 o                         
   4   1  25        101.34        126.54         1.91 o                         
   5   1  25         40.39         44.23         1.83 o                         
   6   1  25          1.14         -0.18         1.39 o                         
   7   1  25         61.93         65.10         3.24 o                         
   0   2  25         24.61         20.68         1.70 o                         
   1   2  25         24.01         25.94         1.27 o                         
   2   2  25         13.31         16.41         1.22 o                         
   3   2  25         19.12         20.98         1.21 o                         
   4   2  25          1.56          1.90         1.08 o                         
   5   2  25          9.45         13.58         1.59 o                         
   6   2  25         69.10         71.57         2.06 o                         
   7   2  25          7.40         11.38         2.51 o                         
   1   3  25         11.18         10.36         1.17 o                         
   2   3  25         16.33         18.82         1.35 o                         
   3   3  25          9.75         16.22         1.21 o                         
   4   3  25         64.21         73.29         4.86 o                         
   5   3  25          1.39          0.73         1.60 o                         
   6   3  25         87.96         92.33         2.81 o                         
   0   4  25         83.68         71.68         4.68 o                         
   1   4  25        168.02        165.90         1.95 o                         
   2   4  25          0.89          0.26         1.16 o                         
   3   4  25         83.70         83.97         2.99 o                         
   4   4  25        171.89        163.44         2.69 o                         
   5   4  25         10.37         15.02         2.20 o                         
   6   4  25        132.44        141.38         3.53 o                         
   1   5  25         18.12         22.99         3.89 o                         
   2   5  25         84.77        100.67         2.03 o                         
   3   5  25         15.01         18.50         1.99 o                         
   4   5  25         10.66          7.21         1.61 o                         
   5   5  25         17.33         18.78         2.40 o                         
   0   6  25         92.80         98.34         9.54 o                         
   1   6  25          5.27          6.20         1.64 o                         
   2   6  25          2.45          3.30         1.22 o                         
   3   6  25         11.62         16.26         1.54 o                         
   0   0  26        728.64        740.66         6.54 o                         
   1   0  26         12.17         18.02         3.43 o                         
   2   0  26         10.96          8.30         1.36 o                         
   3   0  26          4.86          1.92         1.80 o                         
   4   0  26          7.55          2.45         1.75 o                         
   5   0  26        319.33        285.93        15.76 o                         
   6   0  26        293.58        288.33         5.11 o                         
   1   1  26        256.94        254.92         2.44 o                         
   2   1  26         21.53         18.34         1.12 o                         
   3   1  26        374.84        376.65         2.50 o                         
   4   1  26         36.75         43.02         1.81 o                         
   5   1  26        165.74        177.79         2.25 o                         
   6   1  26         36.06         38.47         1.86 o                         
   0   2  26        198.57        213.41        17.18 o                         
   1   2  26         35.52         36.01         2.74 o                         
   2   2  26         18.78         26.76         1.94 o                         
   3   2  26         45.79         52.78         1.65 o                         
   4   2  26          5.29          4.47         2.13 o                         
   5   2  26          4.35          4.52         1.92 o                         
   6   2  26          4.01          7.55         1.48 o                         
   1   3  26        275.13        283.36         3.33 o                         
   2   3  26         41.03         39.95         3.23 o                         
   3   3  26         36.18         37.51         2.11 o                         
   4   3  26         21.08         22.22         1.28 o                         
   5   3  26         50.50         53.71         3.28 o                         
   0   4  26          0.03         -1.14         3.86 o                         
   1   4  26        129.29        133.60         2.61 o                         
   2   4  26         32.41         32.47         1.77 o                         
   3   4  26          9.86         12.92         1.98 o                         
   4   4  26          0.82          1.60         1.81 o                         
   5   4  26        111.19        104.87         2.36 o                         
   1   5  26         80.78         66.89         1.86 o                         
   2   5  26        140.51        141.14         8.11 o                         
   3   5  26          9.80         12.64         1.81 o                         
   0   6  26          5.51          3.81         2.14 o                         
   1   6  26         44.45         40.57         1.48 o                         
   1   1  27        176.99        192.14         2.46 o                         
   2   1  27         65.17         75.03         1.73 o                         
   3   1  27         50.54         49.79         2.18 o                         
   4   1  27         25.93         28.94         2.87 o                         
   5   1  27         20.80         21.81         1.46 o                         
   0   2  27          0.98          3.90         1.43 o                         
   1   2  27         15.53         11.85         1.44 o                         
   2   2  27         13.65          9.50         1.22 o                         
   3   2  27          7.06         10.21         1.32 o                         
   4   2  27         71.06         70.29         1.84 o                         
   5   2  27        106.78        113.28         2.83 o                         
   1   3  27         14.52         15.23         1.32 o                         
   2   3  27          0.71         -1.46         1.46 o                         
   3   3  27          1.45         -0.79         1.63 o                         
   4   3  27         14.86         10.85         2.53 o                         
   0   4  27        217.93        222.31         5.49 o                         
   1   4  27          1.19          1.94         1.37 o                         
   2   4  27        170.57        162.23         3.13 o                         
   3   4  27          1.27          2.03         1.41 o                         
   4   4  27        102.62        114.12        15.60 o                         
   1   5  27          0.06         -0.62         1.46 o                         
   2   5  27          1.45         -1.58         1.58 o                         
   0   0  28        177.90        197.63         4.32 o                         
   1   0  28         74.45         91.68         7.81 o                         
   2   0  28        759.29        742.32        33.42 o                         
   3   0  28        159.68        184.14        15.41 o                         
   4   0  28         10.33         18.78         3.62 o                         
   1   1  28         17.55         21.25         1.40 o                         
   2   1  28        108.24        115.11         2.39 o                         
   3   1  28          8.14         12.15         1.49 o                         
   4   1  28         34.92         38.09         2.85 o                         
   0   2  28        333.03        337.87        10.10 o                         
   1   2  28         41.12         56.66         1.58 o                         
   2   2  28         27.95         26.92         1.59 o                         
   3   2  28         13.03         16.86         4.08 o                         
   4   2  28         16.29         15.58         1.86 o                         
   1   3  28         46.26         48.26         2.41 o                         
   2   3  28         34.85         35.50         2.02 o                         
   3   3  28         66.05         70.81         2.59 o                         
   0   4  28         93.60         93.84         2.52 o                         
   1   4  28          1.55          0.96         2.13 o                         
   2   4  28         39.41         30.86         2.25 o                         
   1   1  29          1.65          3.67         1.36 o                         
   2   1  29         37.06         37.87         1.47 o                         
   3   1  29         20.02         20.61         2.05 o                         
   0   2  29          1.54         -2.50         2.50 o                         
   1   2  29          0.99          3.24         2.36 o                         
   2   2  29         65.87         78.79         2.47 o                         
   1   3  29        205.22        222.86         4.23 o                         
   0   0  30         17.01         17.92         3.05 o                         
   1   0  30        277.84        253.94        13.50 o                         
                                                                                
